# Supplementary material for: Active droplets through enzyme-free, dynamic phosphorylation
Source: Nat Commun. 2024 May 17;15:4204. doi: 10.1038/s41467-024-48571-z (PMC11101487; doi:10.1038/s41467-024-48571-z)
Supplement: Supplementary file 5 — Source Data [file 41467_2024_48571_MOESM5_ESM.xlsx]

## Sheet: Fig. 2, 3
Panel 2d, 3a-d											Panel 2f				Panel 2g
75 mM His or Ac-GHG-OH, 80 mM MAP, ΔpH ΔPy											75 mM Ac-GHG-OH, 80 mM MAP, ΔpH				75 mM Ac-GHG-OH, 80 mM MAP, ΔPy pH 6.5
ph_value	isHis	concentration	sample_num	# Time	Pi	MAP	3-pHis	1-pHis	1,3-bpHis		pH	hydrolysis [%]	pHis [%]		Pyridine[mM]	hydrolysis [%]	pHis [%]
5.5	FALSE	0	1	0.15	5.27013	79.3779	0.176344				5.5	93.719	6.28099		0	58.2145	41.7855
5.5	FALSE	0	1	2.13667	13.7362	71.6161	0.818526				6.5	58.2145	41.7855		5	79.231	20.769
5.5	FALSE	0	1	4.24417	21.7864	65.532	1.2624				7.5	41.7404	58.2596		15	86.1075	13.8925
5.5	FALSE	0	1	6.19861	26.795	56.156	1.17841								25	86.9411	13.0589
5.5	FALSE	0	1	8.27333	33.892	50.8215	1.14083
5.5	FALSE	0	1	10.2253	38.059	44.5649	1.26743
5.5	FALSE	0	1	12.1378	42.7089	39.5065	2.08882
5.5	FALSE	0	1	14.1533	46.8029	35.5241	1.47553
5.5	FALSE	0	1	16.1369	51.0308	31.341	2.27102
5.5	FALSE	0	1	18.1361	55.7045	27.861	2.1606
5.5	FALSE	0	1	20.1367	57.7848	24.6775	2.72643
5.5	FALSE	0	1	22.1367	59.7113	21.6093	1.79355
5.5	FALSE	0	1	24.1375	64.7583	19.5007	2.98493
5.5	FALSE	0	1	30.1414	69.9771	12.4333	2.52652
5.5	FALSE	0	1	36.1683	74.1569	7.98089	2.50096
5.5	FALSE	0	1	42.1683	75.9811	5.57901	3.03911
5.5	FALSE	0	1	48.15	76.1786	3.7479	2.5262
5.5	FALSE	0	1	54.1614	77.6846	2.70878	2.63167
5.5	FALSE	0	1	60.1669	79.9857	2.22157	2.49686
5.5	FALSE	0	1	105.186	82.2289	0	1.55028
5.5	FALSE	0	1	107.141	84.093	0	1.26447
5.5	FALSE	0	1	109.252	82.5753	0	1.50095
5.5	FALSE	0	1	111.139	83.5741	0	1.38464
5.5	FALSE	0	1	113.138	81.3979	0	1.15635
5.5	FALSE	0	1	115.139	84.198	0	1.40437
5.5	FALSE	0	1	117.138	84.482	0	1.03669
5.5	FALSE	0	2	0.316667	5.91586	86.6885	0.362353
5.5	FALSE	0	2	2.30278	14.8548	81.1335	0.357376
5.5	FALSE	0	2	4.37528	23.4554	70.1589	0
5.5	FALSE	0	2	6.32361	29.9181	62.0618	1.09013
5.5	FALSE	0	2	8.3975	36.2026	55.6292	0.776406
5.5	FALSE	0	2	10.3478	42.2154	49.4277	2.05024
5.5	FALSE	0	2	12.3031	47.1031	43.7384	2.3748
5.5	FALSE	0	2	14.3039	51.8591	39.3018	2.41873
5.5	FALSE	0	2	16.3039	57.4714	35.426	2.14919
5.5	FALSE	0	2	18.3022	59.3338	30.9676	2.60917
5.5	FALSE	0	2	20.3033	63.6918	27.4999	2.97534
5.5	FALSE	0	2	22.3036	66.6046	23.9547	2.45586
5.5	FALSE	0	2	24.3056	67.7738	20.1044	2.86352
5.5	FALSE	0	2	30.3022	74.1818	14.0391	3.30333
5.5	FALSE	0	2	36.3025	78.9618	8.972	3.1046
5.5	FALSE	0	2	42.3042	83.6028	6.44957	2.90113
5.5	FALSE	0	2	48.3036	84.7317	0	2.77505
5.5	FALSE	0	2	54.305	85.0519	0	2.50598
5.5	FALSE	0	2	60.3031	86.1936	0	2.85106
5.5	FALSE	0	2	105.309	89.8089	0	1.0738
5.5	FALSE	0	2	107.448	91.1956	0	1.92217
5.5	FALSE	0	2	109.375	91.9585	0	1.43978
5.5	FALSE	0	2	111.303	91.6266	0	1.10298
5.5	FALSE	0	2	113.304	89.8654	0	0.889974
5.5	FALSE	0	2	115.303	90.9356	0	1.4572
5.5	FALSE	0	2	117.305	93.4282	0	1.05627
5.5	FALSE	0	3	0.15	6.70613	82.3073	1.53003
5.5	FALSE	0	3	2.23278	15.1193	78.0465	1.16912
5.5	FALSE	0	3	4.1675	22.7243	66.0342	1.33068
5.5	FALSE	0	3	6.1425	29.8265	60.5967	1.24249
5.5	FALSE	0	3	8.18944	36.4119	53.8822	2.10895
5.5	FALSE	0	3	10.1425	40.5868	47.0027	1.92552
5.5	FALSE	0	3	12.1411	47.9328	42.9781	2.09115
5.5	FALSE	0	3	14.1447	51.4243	37.8025	2.90224
5.5	FALSE	0	3	16.1403	55.768	32.8782	2.28912
5.5	FALSE	0	3	18.1411	58.698	29.5324	3.1024
5.5	FALSE	0	3	20.1419	64.108	26.8262	3.17588
5.5	FALSE	0	3	22.1397	65.1294	23.3048	2.62884
5.5	FALSE	0	3	24.1422	66.988	20.5178	3.44875
5.5	FALSE	0	3	30.1597	74.8044	12.9459	3.90152
5.5	FALSE	0	3	36.1419	75.2562	8.86088	3.36847
5.5	FALSE	0	3	42.1411	80.1238	5.90325	3.04875
5.5	FALSE	0	3	48.14	83.9434	0	3.48671
5.5	FALSE	0	3	54.1414	83.3349	0	2.70855
5.5	FALSE	0	3	60.1408	82.7143	0	2.66382
5.5	FALSE	0	3	105.26	86.6868	0	0.952807
5.5	FALSE	0	3	107.241	88.3166	0	1.18202
5.5	FALSE	0	3	109.168	87.7472	0	1.35172
5.5	FALSE	0	3	111.143	90.0409	0	1.54084
5.5	FALSE	0	3	113.141	85.9004	0	1.34622
5.5	FALSE	0	3	115.142	83.7834	0	1.39661
5.5	FALSE	0	3	117.142	86.5354	0	1.30981
5.5	FALSE	5	1	0.15	2.71956	93.5239	0
5.5	FALSE	5	1	2.12139	15.2196	84.0466	0.648013
5.5	FALSE	5	1	4.12083	25.3325	71.678	0.381018
5.5	FALSE	5	1	6.12194	37.5701	63.0391	1.37899
5.5	FALSE	5	1	9.53639	50.2257	43.0728	1.99501
5.5	FALSE	5	1	10.9822	56.2666	37.6216	1.88322
5.5	FALSE	5	1	12.4381	59.8472	33.472	2.39423
5.5	FALSE	5	1	14.1228	62.8607	27.9664	2.67088
5.5	FALSE	5	1	16.1506	70.5498	23.8892	3.09072
5.5	FALSE	5	1	18.1233	71.9235	18.5802	2.17343
5.5	FALSE	5	1	20.1294	75.1693	16.2552	3.25315
5.5	FALSE	5	1	22.1236	77.9326	14.2529	3.29744
5.5	FALSE	5	1	24.1231	82.2762	11.5666	2.55731
5.5	FALSE	5	1	30.1289	87.8819	6.13572	2.06539
5.5	FALSE	5	1	36.1456	86.43	3.34345	1.78931
5.5	FALSE	5	1	42.155	94.7976	1.18525	2.03954
5.5	FALSE	5	1	48.1361	98.5786	1.63377	2.42049
5.5	FALSE	5	1	54.1283	94.9852	0.816172	2.02414
5.5	FALSE	5	1	60.1217	90.1062	0.410466	1.50886
5.5	FALSE	5	2	0.316667	2.79736	82.7285	0
5.5	FALSE	5	2	2.31667	13.6039	71.8334	0.422446
5.5	FALSE	5	2	4.3175	21.7073	61.4739	0.556122
5.5	FALSE	5	2	6.31889	30.9933	51.2328	1.02756
5.5	FALSE	5	2	9.52278	45.1386	40.5138	1.44052
5.5	FALSE	5	2	10.9717	48.452	35.1353	1.48353
5.5	FALSE	5	2	12.4253	53.0925	30.7325	1.58233
5.5	FALSE	5	2	14.3572	56.6633	26.0797	1.67873
5.5	FALSE	5	2	16.3447	62.1972	22.187	1.75657
5.5	FALSE	5	2	18.3189	62.8855	18.7318	1.65798
5.5	FALSE	5	2	20.3189	67.8177	14.8764	1.74729
5.5	FALSE	5	2	22.3192	68.193	13.0208	1.66347
5.5	FALSE	5	2	24.3186	68.4412	9.96725	2.55267
5.5	FALSE	5	2	30.3175	75.5396	6.15952	1.77974
5.5	FALSE	5	2	36.3183	79.0994	2.84698	2.04273
5.5	FALSE	5	2	42.3239	79.4632	1.78557	1.35498
5.5	FALSE	5	2	48.3189	82.2935	0	1.91593
5.5	FALSE	5	2	54.3175	81.6993	0	1.40476
5.5	FALSE	5	2	60.3175	82.5433	0	1.19386
5.5	FALSE	5	3	0.15	4.70436	85.2344	0.00873294
5.5	FALSE	5	3	2.32333	17.6129	72.2527	0.632197
5.5	FALSE	5	3	4.15	28.5804	59.557	1.28065
5.5	FALSE	5	3	6.25667	38.7855	51.4296	1.89686
5.5	FALSE	5	3	8.15528	48.1892	41.0028	1.45443
5.5	FALSE	5	3	10.1506	56.6123	34.2499	2.2173
5.5	FALSE	5	3	12.1503	61.0959	26.7628	2.71712
5.5	FALSE	5	3	14.1517	66.3958	19.9617	1.85909
5.5	FALSE	5	3	16.1508	69.2906	16.5695	2.02661
5.5	FALSE	5	3	18.1514	74.9149	13.0115	2.60979
5.5	FALSE	5	3	20.1506	77.1858	10.8824	2.25142
5.5	FALSE	5	3	22.1511	77.3242	8.06599	1.80043
5.5	FALSE	5	3	24.1511	81.4846	7.20445	2.02244
5.5	FALSE	5	3	30.1508	82.5325	2.4141	2.05137
5.5	FALSE	5	3	36.15	82.8731	1.5836	1.55139
5.5	FALSE	5	3	42.1503	87.5667	0.701174	1.05826
5.5	FALSE	5	3	48.1497	87.236	0	1.557
5.5	FALSE	5	3	54.1494	86.7015	0	1.1121
5.5	FALSE	5	3	60.1503	85.6427	0	0.794013
5.5	FALSE	15	1	0.15	3.3851	80.4934	0
5.5	FALSE	15	1	2.14889	22.5724	65.9837	0.617456
5.5	FALSE	15	1	4.14917	37.7138	46.8781	0.52283
5.5	FALSE	15	1	6.14778	50.0692	32.0777	1.60926
5.5	FALSE	15	1	9.30944	62.4882	18.122	1.6822
5.5	FALSE	15	1	10.7642	68.4946	13.7169	1.76846
5.5	FALSE	15	1	12.2117	70.6765	10.4557	1.87026
5.5	FALSE	15	1	14.2736	76.0828	6.97343	1.84752
5.5	FALSE	15	1	16.1481	74.0359	5.32514	1.85053
5.5	FALSE	15	1	18.1603	81.3981	3.19932	0.601888
5.5	FALSE	15	1	20.1511	82.1305	2.37701	1.61491
5.5	FALSE	15	1	22.1497	80.304	1.35805	0.757158
5.5	FALSE	15	1	24.1822	82.3563	0.562961	0.88089
5.5	FALSE	15	1	30.1506	79.6202	0.169043	1.06287
5.5	FALSE	15	1	36.1508	87.796	0	0.484523
5.5	FALSE	15	1	42.1503	84.1628	0	0
5.5	FALSE	15	1	48.1497	88.5573	0	0
5.5	FALSE	15	1	54.1492	81.2513	0	0
5.5	FALSE	15	1	60.1497	87.933	0	0
5.5	FALSE	15	2	0.15	3.69157	75.4184	0.438531
5.5	FALSE	15	2	2.14833	19.8855	57.9291	1.20199
5.5	FALSE	15	2	4.14917	34.8004	43.6729	1.35083
5.5	FALSE	15	2	7.82278	57.0208	24.1372	1.30053
5.5	FALSE	15	2	9.26556	61.3145	19.6456	2.75234
5.5	FALSE	15	2	10.7222	64.6644	14.0479	1.43564
5.5	FALSE	15	2	12.3275	63.3696	10.7661	2.05941
5.5	FALSE	15	2	14.2325	75.044	7.66984	1.51526
5.5	FALSE	15	2	16.1519	73.8519	6.07392	1.65739
5.5	FALSE	15	2	18.1519	73.5919	3.32264	1.50053
5.5	FALSE	15	2	20.1511	75.8196	3.00927	1.77067
5.5	FALSE	15	2	22.1503	74.7138	1.19982	1.204
5.5	FALSE	15	2	24.1517	76.7894	1.46864	1.38092
5.5	FALSE	15	2	30.1511	85.2948	0	0.702948
5.5	FALSE	15	2	36.1503	81.6008	0	0.760129
5.5	FALSE	15	2	42.1517	78.5731	0	0.149416
5.5	FALSE	15	2	48.1508	79.5834	0	0.028841
5.5	FALSE	15	2	54.1514	78.1028	0	0
5.5	FALSE	15	2	60.1508	79.2906	0	0
5.5	FALSE	15	2	0.15	3.47839	80.7891	0
5.5	FALSE	15	2	2.15056	19.4181	64.242	0.834549
5.5	FALSE	15	2	4.14917	34.061	49.5582	0.161859
5.5	FALSE	15	2	7.78	53.4802	27.2531	1.7321
5.5	FALSE	15	2	9.22361	60.1881	21.3113	0.311152
5.5	FALSE	15	2	10.6803	60.805	16.1163	1.40142
5.5	FALSE	15	2	12.285	69.0845	14.6133	0.723606
5.5	FALSE	15	2	14.3689	70.1821	9.44459	1.41731
5.5	FALSE	15	2	16.1517	74.4318	7.67354	0.787358
5.5	FALSE	15	2	18.1511	75.0424	5.78219	1.20882
5.5	FALSE	15	2	20.1511	74.5764	2.98029	1.0812
5.5	FALSE	15	2	22.1514	76.2967	2.5475	0.985909
5.5	FALSE	15	2	24.1522	79.9143	1.79626	0.850008
5.5	FALSE	15	2	30.1508	80.2012	1.2952	0.398714
5.5	FALSE	15	2	36.1528	82.0025	0	0.283733
5.5	FALSE	15	2	42.1506	80.9554	0	0.492337
5.5	FALSE	15	2	48.1533	83.3306	0	0
5.5	FALSE	15	2	54.1531	81.6235	0	0
5.5	FALSE	15	2	60.1517	80.9183	0	0
5.5	FALSE	25	1	0.15	4.75481	90.2415	0
5.5	FALSE	25	1	2.14	29.6762	62.2518	0.353768
5.5	FALSE	25	1	4.13639	48.6438	37.9584	1.70268
5.5	FALSE	25	1	7.72056	77.661	17.8293	1.95318
5.5	FALSE	25	1	9.16306	76.0625	11.976	1.9074
5.5	FALSE	25	1	10.6208	79.1728	8.21168	2.49368
5.5	FALSE	25	1	12.2261	81.5141	5.89034	1.88747
5.5	FALSE	25	1	14.3094	85.9502	2.53229	1.56204
5.5	FALSE	25	1	16.1361	85.2413	2.49526	2.15393
5.5	FALSE	25	1	18.1378	90.7498	0.273766	0.805859
5.5	FALSE	25	1	20.1375	83.4325	1.16602	1.62845
5.5	FALSE	25	1	22.1386	89.9988	0	1.11158
5.5	FALSE	25	1	24.1389	90.8043	0	1.21268
5.5	FALSE	25	1	30.1411	96.052	0	0.23354
5.5	FALSE	25	1	36.1472	91.2544	0	0
5.5	FALSE	25	1	42.1378	92.6443	0	0
5.5	FALSE	25	1	48.1392	92.2129	0	0
5.5	FALSE	25	1	54.1408	92.6368	0	0
5.5	FALSE	25	1	60.1386	92.5012	0	0
5.5	FALSE	25	2	0.15	5.03138	89.6121	0
5.5	FALSE	25	2	2.15111	32.4113	62.6326	0.725424
5.5	FALSE	25	2	4.15028	50.6481	39.2774	2.34776
5.5	FALSE	25	2	7.69306	77.23	18.3278	1.21168
5.5	FALSE	25	2	9.13639	84.1273	13.2088	3.01833
5.5	FALSE	25	2	10.5925	87.3219	8.71392	2.22295
5.5	FALSE	25	2	12.1975	84.9419	4.85104	1.46442
5.5	FALSE	25	2	14.3058	100.673	4.18263	2.47576
5.5	FALSE	25	2	16.1517	102.312	0.932012	0.36504
5.5	FALSE	25	2	18.1517	97.1174	1.63369	1.07732
5.5	FALSE	25	2	20.1514	93.8465	1.11177	1.65932
5.5	FALSE	25	2	22.1525	104.334	0	0.47743
5.5	FALSE	25	2	24.1517	100.657	0	0
5.5	FALSE	25	2	30.1517	108.615	0	0
5.5	FALSE	25	2	36.1589	101.928	0	0
5.5	FALSE	25	2	42.1531	100.046	0	0
5.5	FALSE	25	2	48.1531	85.9593	0	0
5.5	FALSE	25	2	54.1531	101.207	0	0
5.5	FALSE	25	2	60.1528	106.585	0	0
5.5	FALSE	25	3	1.03333	9.03023	74.4304	0
5.5	FALSE	25	3	7.50056	69.6655	13.9915	0.362483
5.5	FALSE	25	3	15.4808	83.6574	1.17308	0.330674
5.5	FALSE	25	3	23.4794	84.4032	0	0.0845197
5.5	FALSE	25	3	31.4706	82.4553	0	0
5.5	FALSE	25	3	39.4769	83.2545	0	0
5.5	FALSE	25	3	47.5106	85.3397	0	0
5.5	FALSE	25	3	55.4781	83.1726	0	0
5.5	FALSE	25	3	63.4706	82.4675	0	0
6.5	TRUE	0	1	0.15	4.90044	74.3062	0.911795	1.0355	0.304627
6.5	TRUE	0	1	2.2425	20.1527	48.3006	7.72071	3.93877	0.882585
6.5	TRUE	0	1	4.34694	32.5543	28.9175	10.6092	2.80146	1.06108
6.5	TRUE	0	1	6.1675	47.4369	19.3644	12.9381	2.19023	1.10542
6.5	TRUE	0	1	8.2475	55.3281	12.2058	13.1401	1.70552	1.08673
6.5	TRUE	0	1	10.15	64.2803	8.55752	13.673	1.43965	0.937726
6.5	TRUE	0	1	12.1497	72.7704	4.88144	13.4064	1.17399	0.746967
6.5	TRUE	0	1	14.1508	74.1947	3.10078	12.4879	0.951891	0.692119
6.5	TRUE	0	1	16.1522	70.8287	2.01602	11.2504	0.777314	0.580067
6.5	TRUE	0	1	18.1511	92.4383	1.82365	11.2306	0	0.553901
6.5	TRUE	0	1	20.1514	79.6796	0	8.93775	0	0.452638
6.5	TRUE	0	1	22.1514	84.6026	0	7.63286	0	0.334459
6.5	TRUE	0	1	24.1522	92.2194	0	6.93069	0	0.27796
6.5	TRUE	0	1	30.1517	95.3693	0	4.67909	0	0.153786
6.5	TRUE	0	1	36.1514	91.1852	0	3.04242	0	0.0944164
6.5	TRUE	0	1	42.1519	93.2483	0	2.10217	0	0.0289616
6.5	TRUE	0	1	48.1506	106.378	0	1.54814	0	0.0421061
6.5	TRUE	0	1	54.1519	114.434	0	1.02381	0	0.0467566
6.5	TRUE	0	1	60.1519	115.622	0	0.790694	0	0.0267386
6.5	TRUE	0	2	0.15	4.27973	60.2877	0.764466	0.840739	0.125005
6.5	TRUE	0	2	2.17944	17.1227	39.998	6.43044	3.28324	0.557477
6.5	TRUE	0	2	4.28333	28.8872	22.4775	8.48659	2.3375	0.627104
6.5	TRUE	0	2	6.22889	34.5504	14.4175	10.3738	1.74774	0.674103
6.5	TRUE	0	2	8.30917	44.3164	9.38991	10.8758	1.46044	0.634598
6.5	TRUE	0	2	10.1325	53.0592	5.84204	10.7714	1.24514	0.573956
6.5	TRUE	0	2	12.1314	56.1453	3.36857	9.70932	0.989769	0.398418
6.5	TRUE	0	2	14.1314	62.3495	2.09093	9.79526	0.896202	0.388594
6.5	TRUE	0	2	16.1322	62.2388	1.6261	9.26617	0.739235	0.389666
6.5	TRUE	0	2	18.1333	69.1083	0.963621	8.0517	0.585351	0.298385
6.5	TRUE	0	2	20.1325	69.0152	0.978293	7.60867	0.552012	0.272933
6.5	TRUE	0	2	22.1314	76.5434	0	6.80784	0.519534	0.264527
6.5	TRUE	0	2	24.1317	76.481	0	5.71815	0.433611	0.186093
6.5	TRUE	0	2	30.1325	82.4546	0	3.74261	0.304369	0.0899393
6.5	TRUE	0	2	36.1314	83.0709	0	2.52027	0.2025	0.087337
6.5	TRUE	0	2	42.1319	79.9154	0	1.59589	0.130536	0.0647296
6.5	TRUE	0	2	48.1308	85.2055	0	1.02038	0.096312	0.0220175
6.5	TRUE	0	2	54.1336	86.2824	0	0.703234	0.0783128	0.0340149
6.5	TRUE	0	2	60.1319	86.9377	0	0.457284	0.0699921	0.0410447
6.5	TRUE	0	3	0.15	3.40195	68.0274	1.03643	0.0928587	0.734875
6.5	TRUE	0	3	2.14972	16.5548	41.2606	7.20857	0.482878	2.35086
6.5	TRUE	0	3	4.15028	33.7753	26.9192	11.528	0.759625	2.4299
6.5	TRUE	0	3	6.15111	43.0371	16.469	13.2996	0.554934	2.05818
6.5	TRUE	0	3	8.14944	57.6747	10.2716	14.2378	0.503494	1.79617
6.5	TRUE	0	3	10.1506	62.7479	6.16692	14.1038	0.435214	1.52672
6.5	TRUE	0	3	12.1503	64.531	3.63381	13.0624	0.305252	1.35532
6.5	TRUE	0	3	14.1544	76.3845	2.24439	13.0658	0.259027	1.09012
6.5	TRUE	0	3	16.1514	65.9914	1.15544	11.3052	0.188787	0.928715
6.5	TRUE	0	3	18.1497	84.6543	1.45535	11.3214	0.154114	0.868161
6.5	TRUE	0	3	20.15	74.8616	0.701307	9.59439	0.155733	0.648878
6.5	TRUE	0	3	22.15	79.5342	0.263816	8.67023	0.110374	0.58276
6.5	TRUE	0	3	24.15	87.0689	0.585255	7.76079	0.099759	0.500913
6.5	TRUE	0	3	30.1542	82.9292	0.997839	5.26063	0.104239	0.325494
6.5	TRUE	0	3	36.1497	92.7808	1.06444	3.60495	0.0756417	0.171561
6.5	TRUE	0	3	42.1506	92.3304	1.00644	2.70338	0.0604162	0.134756
6.5	TRUE	0	3	48.1497	93.9808	1.2805	1.80566	0.0521207	0.0333963
6.5	TRUE	0	3	54.1519	98.0889	1.28537	1.18118	0.0751754	0.0877835
6.5	TRUE	0	3	60.1508	99.3935	1.47047	0.855794	0.081193	0.0451025
6.5	TRUE	0	3	66.1497	99.2573	1.24086	0.584385	0.0506071	0.0611482
6.5	FALSE	0	1	0.15	0.854261	88.7483	0.249768	0.0411182
6.5	FALSE	0	1	2.12444	7.06007	79.2898	2.6529	0.972036
6.5	FALSE	0	1	4.13472	12.2285	60.4515	3.78346	1.14491
6.5	FALSE	0	1	24.3825	38.5072	14.0451	10.4408	1.00625
6.5	FALSE	0	1	30.49	42.1278	9.85211	10.8454	0.69409
6.5	FALSE	0	1	36.3908	43.239	7.41039	10.3246	0.63446
6.5	FALSE	0	1	41.3825	46.433	6.08941	10.347	0.602289
6.5	FALSE	0	1	47.3958	48.6257	4.53969	10.0789	1.21115
6.5	FALSE	0	1	53.3797	49.6387	3.70687	9.76445	0.647731
6.5	FALSE	0	1	99.3839	58.9729	0	7.52103	0
6.5	FALSE	0	1	101.557	59.6905	0	8.20598	0
6.5	FALSE	0	1	103.538	59.7576	0	9.15226	0
6.5	FALSE	0	1	105.369	59.7402	0	7.9019	0
6.5	FALSE	0	1	107.376	59.5276	0	7.33857	0
6.5	FALSE	0	1	109.448	60.248	0	7.31311	0
6.5	FALSE	0	1	125.118	65.0476	0	6.43789	0
6.5	FALSE	0	1	127.119	64.0717	0	6.91032	0
6.5	FALSE	0	1	129.121	62.5249	0	5.99475	0
6.5	FALSE	0	1	131.122	64.6355	0	6.19956	0
6.5	FALSE	0	1	133.126	65.1415	0	5.90416	0
6.5	FALSE	0	1	135.125	63.2829	0	5.43771	0
6.5	FALSE	0	2	0.15	2.45179	91.0089	0.887717	0
6.5	FALSE	0	2	2.285	13.1335	77.2723	2.98118	0.806407
6.5	FALSE	0	2	4.24861	20.1555	62.11	5.786	1.51628
6.5	FALSE	0	2	6.21	26.0125	50.2443	7.23416	2.02844
6.5	FALSE	0	2	8.14667	30.7159	41.0667	7.72551	1.52126
6.5	FALSE	0	2	10.1475	35.7149	34.5345	9.04096	1.73939
6.5	FALSE	0	2	12.1475	39.3974	28.3818	9.67391	1.45654
6.5	FALSE	0	2	14.1472	41.9845	23.7893	10.7751	1.48937
6.5	FALSE	0	2	16.1492	46.3317	20.3363	11.2798	1.20779
6.5	FALSE	0	2	18.1478	50.7717	18.576	12.2422	1.23865
6.5	FALSE	0	2	20.1481	52.5025	14.76	11.6879	0.841132
6.5	FALSE	0	2	22.1492	53.6643	12.6327	12.0645	0.685822
6.5	FALSE	0	2	24.1483	57.2659	11.0903	12.9267	0.206083
6.5	FALSE	0	2	30.1483	61.4045	6.98541	13.1099	0.616407
6.5	FALSE	0	2	36.1486	65.3966	3.88504	12.3543	0.308317
6.5	FALSE	0	2	42.1497	65.5607	2.10086	11.4764	0.33324
6.5	FALSE	0	2	48.1489	67.2247	2.31561	10.6928	0.245755
6.5	FALSE	0	2	54.1497	72.4087	1.28049	11.1695	0
6.5	FALSE	0	2	60.1481	71.8052	0.466187	10.0572	0
6.5	FALSE	0	2	105.328	83.9854	0	7.09967	0
6.5	FALSE	0	2	107.161	82.467	0	6.1538	0
6.5	FALSE	0	2	109.236	81.8074	0	5.3189	0
6.5	FALSE	0	2	111.148	84.9944	0	5.97802	0
6.5	FALSE	0	2	113.15	85.4356	0	5.59116	0
6.5	FALSE	0	2	115.149	81.9564	0	4.8125	0
6.5	FALSE	0	2	117.15	81.6538	0	5.26833	0
6.5	FALSE	0	3	0.15	2.46412	89.2615	0	0
6.5	FALSE	0	3	2.14944	11.5574	68.2986	2.82093	0.74414
6.5	FALSE	0	3	4.14972	17.426	53.9273	4.32274	1.03272
6.5	FALSE	0	3	6.14917	22.3823	43.6544	5.42453	1.13829
6.5	FALSE	0	3	8.14861	26.7392	36.514	6.92501	1.00799
6.5	FALSE	0	3	10.1494	31.4244	30.3481	7.36241	1.37411
6.5	FALSE	0	3	12.1494	34.2412	24.7527	8.19153	0.757185
6.5	FALSE	0	3	14.1514	36.8112	21.1563	8.25608	1.37206
6.5	FALSE	0	3	16.1503	38.8608	18.8754	8.95982	0.703328
6.5	FALSE	0	3	18.15	42.1499	16.4498	9.93467	1.01474
6.5	FALSE	0	3	20.15	43.6386	12.6421	9.47939	0.45369
6.5	FALSE	0	3	22.1497	45.2142	11.8713	9.77449	0.0528232
6.5	FALSE	0	3	24.15	46.764	10.5665	9.8045	0.0959851
6.5	FALSE	0	3	30.1494	50.4207	7.24448	10.3933	0.578345
6.5	FALSE	0	3	36.1494	53.3487	3.57877	10.2729	0.244689
6.5	FALSE	0	3	42.15	54.2386	2.67312	9.77038	0.117991
6.5	FALSE	0	3	48.1489	55.8293	1.64261	9.3842	0.117433
6.5	FALSE	0	3	54.1492	58.7615	0.890605	9.26128	0
6.5	FALSE	0	3	60.1497	61.0996	0	8.42429	0
6.5	FALSE	0	3	66.1492	59.9992	0	7.85974	0
6.5	FALSE	5	1	0.15	2.23203	84.0766	0.31398	0.080139
6.5	FALSE	5	1	2.14472	15.0236	64.0655	3.14288	1.20505
6.5	FALSE	5	1	4.14333	25.136	45.8552	4.98736	1.57939
6.5	FALSE	5	1	6.14306	32.8009	36.2084	6.54308	1.57644
6.5	FALSE	5	1	8.14694	39.7827	27.8555	7.53135	1.31173
6.5	FALSE	5	1	10.1464	44.8887	21.78	8.32116	1.27816
6.5	FALSE	5	1	12.1433	49.3035	16.9901	8.84952	1.21605
6.5	FALSE	5	1	14.1444	50.0732	13.2989	8.7783	0.911884
6.5	FALSE	5	1	16.1436	53.0305	10.2956	8.75194	0.450743
6.5	FALSE	5	1	18.1456	55.5844	8.70548	9.07849	0.878486
6.5	FALSE	5	1	20.1456	57.6705	6.51218	9.02076	0.738128
6.5	FALSE	5	1	22.1436	58.6538	4.94028	8.75616	0.42193
6.5	FALSE	5	1	24.1436	61.7754	3.92637	8.77931	0.206437
6.5	FALSE	5	1	30.1442	62.1215	2.02645	7.90325	0.163596
6.5	FALSE	5	1	36.1442	65.3742	1.0536	7.42509	0.16439
6.5	FALSE	5	1	42.1447	69.8598	0.284756	6.88172	0.123414
6.5	FALSE	5	1	48.145	69.4488	0	5.9559	0
6.5	FALSE	5	1	54.1447	72.2147	0	5.41312	0
6.5	FALSE	5	1	60.1431	71.9333	0	4.89678	0
6.5	FALSE	5	1	74.1639	75.0604	0	3.76026	0
6.5	FALSE	5	2	0.15	1.28329	85.1035	0.190888	0
6.5	FALSE	5	2	2.14861	14.6036	65.5893	3.1793	1.25513
6.5	FALSE	5	2	4.14944	24.1009	47.2684	5.02948	1.66361
6.5	FALSE	5	2	6.16528	32.2383	35.6012	6.36851	1.66295
6.5	FALSE	5	2	8.15	38.9502	27.9175	7.48719	1.35532
6.5	FALSE	5	2	10.1486	43.6045	21.6323	7.94141	1.20979
6.5	FALSE	5	2	12.1503	47.4607	16.8778	8.41645	1.06668
6.5	FALSE	5	2	14.1497	49.9546	13.5483	8.57561	1.3811
6.5	FALSE	5	2	16.1492	53.5368	10.9694	8.7198	0.743959
6.5	FALSE	5	2	18.1506	55.836	9.08009	8.92905	0.800661
6.5	FALSE	5	2	20.1506	56.4001	7.4276	8.64622	0.759252
6.5	FALSE	5	2	22.1486	58.1456	6.09409	8.63583	0.743152
6.5	FALSE	5	2	24.1489	59.4989	4.73704	8.64659	0.614576
6.5	FALSE	5	2	30.1478	64.4251	2.44506	7.99837	0.31752
6.5	FALSE	5	2	36.1481	66.2796	0.994376	7.33079	0.0012295
6.5	FALSE	5	2	42.1475	68.4082	0	6.55365	0.0464198
6.5	FALSE	5	2	48.15	69.2079	0	6.08	0.109435
6.5	FALSE	5	2	54.1494	69.7267	0	5.20644	0.0398766
6.5	FALSE	5	2	60.1511	70.8724	0	4.639	0
6.5	FALSE	5	2	74.1506	73.631	0	3.8869
6.5	FALSE	5	3	0.15	1.22235	84.6614	0.27106	0
6.5	FALSE	5	3	2.14167	13.9249	62.577	2.86228	1.14452
6.5	FALSE	5	3	4.14278	23.0956	44.4943	4.64216	1.41193
6.5	FALSE	5	3	6.14139	28.825	33.0275	6.28147	1.36342
6.5	FALSE	5	3	8.14556	37.5823	25.9175	7.14104	1.27888
6.5	FALSE	5	3	10.1494	41.8107	19.7942	7.78425	1.30428
6.5	FALSE	5	3	12.1519	45.5307	15.4526	7.84972	1.05628
6.5	FALSE	5	3	14.1594	46.5726	12.8717	8.15582	1.08092
6.5	FALSE	5	3	16.1408	52.178	10.291	8.48835	0.643628
6.5	FALSE	5	3	18.1467	54.2747	8.4861	8.35714	0.77088
6.5	FALSE	5	3	24.3936	56.7377	4.67521	8.27538	0.687867
6.5	FALSE	5	3	30.4728	56.275	2.61566	7.61934	0.372607
6.5	FALSE	5	3	36.3947	60.0312	0.820799	7.1262	0
6.5	FALSE	5	3	41.4058	60.4455	0.895066	6.37192	0
6.5	FALSE	5	3	47.395	63.0314	0	5.86271	0
6.5	FALSE	5	3	53.4014	63.6207	0	5.48755	0
6.5	FALSE	5	3	59.3925	67.7523	0	4.40096	0
6.5	FALSE	15	1	0.15	3.67307	81.4286	0.392353	0.0437686
6.5	FALSE	15	1	2.15194	26.038	49.8428	4.25999	1.7784
6.5	FALSE	15	1	4.1525	42.4078	32.3883	6.85417	1.9933
6.5	FALSE	15	1	6.16083	52.6654	20.3527	7.6594	1.29143
6.5	FALSE	15	1	8.15667	58.7808	13.0483	8.0116	0.990184
6.5	FALSE	15	1	10.1619	64.7504	8.52451	8.11943	0.712223
6.5	FALSE	15	1	12.1544	68.6218	5.52318	7.6695	0.545392
6.5	FALSE	15	1	14.1661	71.7164	4.11985	7.37249	0.446772
6.5	FALSE	15	1	16.1775	72.3885	2.66005	6.52133	0.592268
6.5	FALSE	15	1	18.1783	77.592	2.13715	5.602	0.309943
6.5	FALSE	15	1	20.1817	74.2902	1.39401	5.71568	0.443874
6.5	FALSE	15	1	22.1656	77.5017	0.557592	5.27338	0
6.5	FALSE	15	1	24.1758	80.1219	1.26494	4.60205	0.38767
6.5	FALSE	15	1	30.1683	79.6602	0.224775	4.15439	0.0688367
6.5	FALSE	15	2	0.15	3.176	75.5479	0.471698	0.0655219
6.5	FALSE	15	2	2.15056	23.2741	50.5584	4.02063	1.34061
6.5	FALSE	15	2	4.16028	37.5152	32.998	6.33067	1.71045
6.5	FALSE	15	2	6.15056	48.0827	21.6831	7.18065	1.35418
6.5	FALSE	15	2	8.15	55.8112	14.3528	7.94007	1.3388
6.5	FALSE	15	2	10.1508	57.0843	8.97802	7.77158	0.83893
6.5	FALSE	15	2	12.1511	62.7905	5.65661	7.8982	0.622911
6.5	FALSE	15	2	14.1606	65.9785	3.81825	7.69023	0.587636
6.5	FALSE	15	2	16.1564	67.6036	2.38736	7.39782	0.340988
6.5	FALSE	15	2	18.1894	67.9209	1.20404	6.66326	0.215285
6.5	FALSE	15	2	20.1592	69.042	0.562231	6.31719	0
6.5	FALSE	15	2	22.1572	71.3037	0.502661	6.00425	0
6.5	FALSE	15	2	24.1556	72.4107	0.0153568	5.41557	0
6.5	FALSE	15	2	30.1589	74.7633	0	4.4169	0
6.5	FALSE	15	2	36.1564	74.1115	0	3.38177	0
6.5	FALSE	15	2	42.1508	75.8237	0	2.57485	0
6.5	FALSE	15	2	48.1506	77.3476	0	1.96796	0
6.5	FALSE	15	2	54.1517	76.94	0	1.45542	0
6.5	FALSE	15	3	0.15	3.2247	85.4922	0.450996	0.171445
6.5	FALSE	15	3	2.1475	26.9739	56.4185	4.45998	1.62324
6.5	FALSE	15	3	4.15278	43.5937	36.3255	7.1646	1.95638
6.5	FALSE	15	3	6.15556	56.223	23.5342	8.39513	1.78583
6.5	FALSE	15	3	8.16528	63.2614	15.0782	8.58574	1.43355
6.5	FALSE	15	3	24.3969	81.6618	0	5.95568	0
6.5	FALSE	15	3	30.4372	83.2957	0	4.45293	0
6.5	FALSE	15	3	36.4042	86.0285	0	3.81203	0
6.5	FALSE	15	3	41.4494	86.5918	0	2.506	0
6.5	FALSE	25	1	0.15	3.7641	70.541	0.472014	0.267653
6.5	FALSE	25	1	2.15111	30.4596	37.4098	4.41662	1.27858
6.5	FALSE	25	1	4.14972	46.9299	20.1563	6.29653	1.2846
6.5	FALSE	25	1	6.15083	55.5279	10.9224	7.12187	0.96298
6.5	FALSE	25	1	8.15	61.4875	5.9447	6.96405	0.645302
6.5	FALSE	25	1	10.1503	65.2526	2.57523	6.55822	0.450204
6.5	FALSE	25	1	12.1603	66.9478	1.04831	5.95551	0.324607
6.5	FALSE	25	1	14.1508	66.7729	0.530885	5.18691	0.0647542
6.5	FALSE	25	1	16.1511	67.4433	0.000669445	4.44245	0
6.5	FALSE	25	1	18.16	66.3777	0	3.89311	0
6.5	FALSE	25	1	20.1506	67.829	0	3.66975	0
6.5	FALSE	25	1	22.1497	70.6743	0	3.33956	0
6.5	FALSE	25	1	24.1517	70.1572	0	2.633	0
6.5	FALSE	25	1	30.1511	70.0872	0	1.79618	0
6.5	FALSE	25	1	36.1497	70.9503	0	1.05328	0
6.5	FALSE	25	1	42.1503	71.857	0	0.771666	0
6.5	FALSE	25	1	48.1525	72.4087	0	0.336627	0
6.5	FALSE	25	1	54.1528	73.5696	0	0.0861928	0
6.5	FALSE	25	1	60.1531	73.6535	0	0	0
6.5	FALSE	25	1	74.1511	72.3727	0	0	0
6.5	FALSE	25	2	0.15	4.48023	82.3107	0.736378	0.269445
6.5	FALSE	25	2	2.1575	35.0464	43.8197	5.17225	1.58934
6.5	FALSE	25	2	4.15083	53.8783	23.8283	7.60114	1.73463
6.5	FALSE	25	2	6.15194	63.9738	12.3076	8.26981	1.02571
6.5	FALSE	25	2	8.15167	70.0471	6.27185	8.19145	0.717989
6.5	FALSE	25	2	10.1508	73.9786	3.10533	7.62898	0.389211
6.5	FALSE	25	2	12.1519	76.8447	1.34699	6.99542	0.252312
6.5	FALSE	25	2	14.1517	75.8973	0.503377	6.29553	0.112249
6.5	FALSE	25	2	16.1508	77.5046	0	5.35377	0.0319388
6.5	FALSE	25	2	18.1917	79.607	0	4.79639	0.0537901
6.5	FALSE	25	2	20.1517	80.7266	0	4.37001	0
6.5	FALSE	25	2	22.1497	80.7158	0	3.93033	0
6.5	FALSE	25	2	24.1514	79.4565	0	3.11872	0
6.5	FALSE	25	2	30.1506	81.5106	0	1.91018	0
6.5	FALSE	25	2	36.1506	83.2138	0	1.50172	0
6.5	FALSE	25	2	42.1511	85.5553	0	0.73958	0
6.5	FALSE	25	2	48.1503	83.6674	0	0.569801	0
6.5	FALSE	25	2	54.1508	83.3529	0	0.475536	0
6.5	FALSE	25	2	60.1506	83.0719	0	0.0503638	0
6.5	FALSE	25	2	74.1506	84.4761	0	0	0
6.5	FALSE	25	3	0.1	5.26325	71.9991	0.736618	0.109401
6.5	FALSE	25	3	0.214722	7.36504	70.3184	1.13034	0.293755
6.5	FALSE	25	3	0.329444	8.73546	66.5327	1.05013	0.544397
6.5	FALSE	25	3	0.444167	10.303	64.8746	2.61949	1.13827
6.5	FALSE	25	3	0.559167	11.4432	62.1894	2.07505	0.842372
6.5	FALSE	25	3	0.673889	12.3617	60.0605	2.37156	1.55146
6.5	FALSE	25	3	0.788611	14.7212	57.047	2.29871	0.850496
6.5	FALSE	25	3	0.911389	16.7659	55.7748	3.23236	1.17989
6.5	FALSE	25	3	1.02611	18.0124	53.501	3.64762	1.30246
6.5	FALSE	25	3	1.17361	19.2886	50.6088	3.80817	1.08487
6.5	FALSE	25	3	1.36583	20.6304	48.1028	4.90761	1.21686
6.5	FALSE	25	3	1.61472	23.4375	43.327	5.59481	1.88978
6.5	FALSE	25	3	1.84583	26.5925	41.6936	5.0561	1.95405
6.5	FALSE	25	3	2.09556	28.5656	38.0373	5.93142	2.91707
6.5	FALSE	25	3	2.35	30.5814	34.199	6.50946	1.72024
6.5	FALSE	25	3	2.59583	32.7184	32.1925	6.80256	1.88342
6.5	FALSE	25	3	2.84583	34.8013	29.5825	7.69094	2.42092
6.5	FALSE	25	3	3.09556	37.2681	27.1556	7.41813	1.96742
6.5	FALSE	25	3	3.59583	41.2112	23.2036	7.9621	1.56589
6.5	FALSE	25	3	4.09583	44.1396	19.9321	8.5769	1.74458
6.5	FALSE	25	3	4.59583	46.2976	16.5137	8.72509	1.71509
6.5	FALSE	25	3	5.09583	47.5798	13.4071	8.54492	1.44997
6.5	FALSE	25	3	5.59556	50.6439	11.3936	9.08586	1.49045
6.5	FALSE	25	3	6.09583	52.8235	9.17647	8.84925	1.73908
6.5	FALSE	25	3	6.59556	52.7272	9.38883	9.72449	1.74994
6.5	FALSE	25	3	7.09583	52.8517	7.6052	9.19279	1.39298
6.5	FALSE	25	3	7.59556	56.5113	6.2998	9.57362	1.37805
6.5	FALSE	25	3	8.09583	56.7522	5.0525	8.49549	1.03196
6.5	FALSE	25	3	8.59583	58.6739	3.95337	8.63162	1.26288
6.5	FALSE	25	3	9.09556	57.4132	3.22948	8.66792	0.640188
6.5	FALSE	25	3	9.59583	60.3539	2.3372	8.96215	0.474175
6.5	FALSE	25	3	10.0961	60.073	3.6034	8.51771	0.895282
6.5	FALSE	25	3	11.0956	60.0507	1.76464	8.51877	0.424575
6.5	FALSE	25	3	12.0958	62.4609	1.25367	7.89181	0
6.5	FALSE	25	3	13.0958	62.7512	0.654851	7.65839	0
6.5	FALSE	25	3	14.0956	62.5562	0.35114	6.78564	0
6.5	FALSE	25	3	15.0958	63.6047	0	6.64597	0
6.5	FALSE	25	3	16.0958	64.2631	0	6.54988	0
6.5	FALSE	25	3	17.0958	63.5751	0	5.71336	0
7.5	FALSE	0	1	0.15	1.09036	88.8995	0.47354	0.27535	0.0374047
7.5	FALSE	0	1	2.14944	5.70861	70.2074	5.87386	1.75526	0.377086
7.5	FALSE	0	1	4.14361	10.4709	54.1628	9.38794	2.40015	0.817025
7.5	FALSE	0	1	6.14278	14.3009	43.5412	11.6726	2.54958	1.37075
7.5	FALSE	0	1	8.14528	17.5575	35.3151	12.2371	2.3123	1.97265
7.5	FALSE	0	1	10.1628	20.2865	29.327	12.9006	2.3795	1.90168
7.5	FALSE	0	1	24.3928	34.6496	11.2523	20.9171	1.46576	1.93785
7.5	FALSE	0	1	30.3936	38.6518	8.05351	21.8363	1.30941	1.67533
7.5	FALSE	0	1	36.3972	41.699	5.36374	21.7792	0.968828	1.48044
7.5	FALSE	0	1	41.4089	44.3121	3.77234	22.3049	0.867072	1.24607
7.5	FALSE	0	1	47.3903	46.0925	2.82779	22.2254	0.78244	1.05918
7.5	FALSE	0	1	53.3853	48.0515	1.81296	22.17	0.577973	1.08784
7.5	FALSE	0	1	59.39	49.124	1.18069	21.4139	0.548746	1.01658
7.5	FALSE	0	1	98.8906	58.7738	0	19.8222	0	0
7.5	FALSE	0	1	101.029	61.8142	0	20.3262	0	0
7.5	FALSE	0	1	103.009	60.5944	0	19.5662	0	0
7.5	FALSE	0	1	104.885	60.6549	0	19.2431	0	0
7.5	FALSE	0	1	106.886	60.988	0	18.9956	0	0
7.5	FALSE	0	1	108.921	59.0538	0	17.8991	0	0
7.5	FALSE	0	1	124.641	63.2012	0	16.8466	0	0
7.5	FALSE	0	1	126.634	64.3325	0	17.2246	0	0
7.5	FALSE	0	1	128.635	64.4593	0	17.037	0	0
7.5	FALSE	0	1	130.634	64.1312	0	16.591	0	0
7.5	FALSE	0	1	132.653	63.2599	0	16.1172	0	0
7.5	FALSE	0	1	134.634	65.6627	0	16.2986	0	0
7.5	FALSE	0	2	0.15	1.8235	86.8577	0.546012	0.0717359	0.00173679
7.5	FALSE	0	2	2.12806	6.20687	68.8197	5.82673	1.65972	0.308396
7.5	FALSE	0	2	4.11778	10.7122	50.9675	8.72228	1.91554	0.869569
7.5	FALSE	0	2	6.11917	14.0163	41.5865	11.4127	2.19296	1.18626
7.5	FALSE	0	2	8.12333	16.6202	34.6482	13.0801	2.242	1.55577
7.5	FALSE	0	2	10.1281	19.0958	29.1104	13.861	1.89852	1.81855
7.5	FALSE	0	2	12.1397	21.8871	24.8138	15.338	2.03722	1.62527
7.5	FALSE	0	2	14.1283	24.5296	21.0617	16.0434	1.68432	1.83014
7.5	FALSE	0	2	16.1497	25.3955	17.6728	15.7356	1.38016	1.86256
7.5	FALSE	0	2	18.1428	27.7991	16.3043	16.6685	1.72005	1.95762
7.5	FALSE	0	2	24.3664	32.4625	10.0521	20.2505	1.34571	1.58562
7.5	FALSE	0	2	30.3719	36.3252	6.4307	21.155	0.980742	1.3626
7.5	FALSE	0	2	36.3736	38.7	3.88899	21.3618	0.827444	1.16643
7.5	FALSE	0	2	41.3839	40.7343	3.13109	20.2105	0.828714	1.08878
7.5	FALSE	0	2	47.3764	42.7145	1.84847	19.7139	0.752867	0.959606
7.5	FALSE	0	2	53.3922	44.1737	1.42534	19.0317	0.597428	0.940563
7.5	FALSE	0	2	59.3867	45.754	1.40164	17.9546	0.491361	0.819999
7.5	FALSE	0	2	98.8706	56.2614	0	18.3956	0	0
7.5	FALSE	0	2	100.965	55.8728	0	18.2415	0	0
7.5	FALSE	0	2	102.945	56.1549	0	18.0332	0	0
7.5	FALSE	0	2	104.881	58.3429	0	18.022	0	0
7.5	FALSE	0	2	106.863	56.4984	0	17.3994	0	0
7.5	FALSE	0	2	108.871	57.6011	0	17.5757	0	0
7.5	FALSE	0	2	108.871	57.3004	0	17.4746	0	0
7.5	FALSE	0	2	124.619	60.0445	0	16.2651	0	0
7.5	FALSE	0	2	126.642	63.3796	0	16.7285	0	0
7.5	FALSE	0	2	128.611	61.9157	0	16.17	0	0
7.5	FALSE	0	2	130.611	62.1771	0	16.0793	0	0
7.5	FALSE	0	2	132.611	60.8428	0	15.5164	0	0
7.5	FALSE	0	2	134.629	63.0067	0	15.5686	0	0
7.5	FALSE	0	3	0.15	1.74606	91.4532	0.549841	0.100791	0.00227331
7.5	FALSE	0	3	2.12806	6.331	72.1276	6.10842	1.74278	0.252363
7.5	FALSE	0	3	4.11778	10.7107	54.3987	9.573	2.19119	0.765577
7.5	FALSE	0	3	6.11917	14.5675	43.8331	12.0619	2.42159	1.08244
7.5	FALSE	0	3	8.12333	17.7368	35.908	13.4804	2.37715	1.43387
7.5	FALSE	0	3	10.1281	20.2178	30.5177	14.3317	2.42398	1.811
7.5	FALSE	0	3	12.1397	23.4729	26.0683	15.7953	2.44434	1.58896
7.5	FALSE	0	3	14.1283	26.3084	21.9715	16.2894	2.01312	1.9122
7.5	FALSE	0	3	16.1497	27.7626	19.0981	16.5764	1.93345	1.83408
7.5	FALSE	0	3	18.1428	30.2279	16.5551	16.1303	1.61683	2.23884
7.5	FALSE	0	3	24.3664	34.7332	10.7507	21.0823	1.52571	1.71691
7.5	FALSE	0	3	30.3719	38.8466	6.72003	22.0378	1.10773	1.43453
7.5	FALSE	0	3	36.3736	41.4799	4.3318	22.4561	0.929418	1.22652
7.5	FALSE	0	3	41.3839	43.6569	3.11695	20.8874	0.799186	1.21371
7.5	FALSE	0	3	47.3764	45.9216	2.03374	20.943	0.794877	1.00106
7.5	FALSE	0	3	53.3922	48.0551	1.4256	20.4352	0.58132	0.873741
7.5	FALSE	0	3	59.3867	49.1355	0	19.1246	0.379691	0.783571
7.5	FALSE	0	3	99.1106	54.3217	0	17.9515	0	0
7.5	FALSE	0	3	101.171	52.5102	0	17.1435	0	0
7.5	FALSE	0	3	103.151	54.2477	0	17.0669	0	0
7.5	FALSE	0	3	105.111	53.7521	0	16.7901	0	0
7.5	FALSE	0	3	107.11	53.7507	0	16.3334	0	0
7.5	FALSE	0	3	109.112	53.5043	0	16.2203	0	0
7.5	FALSE	0	3	124.868	58.086	0	15.8254	0	0
7.5	FALSE	0	3	126.862	58.2081	0	15.1086	0	0
7.5	FALSE	0	3	128.861	57.5195	0	15.1376	0	0
7.5	FALSE	0	3	130.863	59.0768	0	15.1197	0	0
7.5	FALSE	0	3	132.866	57.7377	0	14.8006	0	0
7.5	FALSE	0	3	134.862	59.5173	0	14.7425	0	0
7.5	FALSE	5	1	0.15	1.3374	83.7585	0.915953	0.251843	0.00632191
7.5	FALSE	5	1	2.10889	11.7397	64.1831	6.81663	2.32725	0.227414
7.5	FALSE	5	1	4.10917	20.084	47.8374	10.7459	3.06035	0.815203
7.5	FALSE	5	1	6.11139	26.5822	36.7107	13.0552	2.99101	1.28279
7.5	FALSE	5	1	8.11139	31.9133	28.9061	15.1477	2.58873	1.50452
7.5	FALSE	5	1	10.1097	37.0205	22.7635	16.3851	2.46138	1.62724
7.5	FALSE	5	1	12.1094	41.0571	17.813	17.729	2.21234	1.57841
7.5	FALSE	5	1	14.1114	44.4527	14.2096	18.371	1.97622	1.5683
7.5	FALSE	5	1	16.1114	47.3285	10.998	18.8989	1.68935	1.41629
7.5	FALSE	5	1	18.1231	49.5947	9.10645	19.1342	1.44426	1.35763
7.5	FALSE	5	1	20.1119	52.2263	7.1126	19.3629	1.27013	1.14913
7.5	FALSE	5	1	22.11	54.2679	5.72449	19.7274	1.16887	1.04795
7.5	FALSE	5	1	24.1103	55.4055	4.58447	19.4883	0.999586	0.978174
7.5	FALSE	5	1	30.1222	60.0809	2.30073	19.4244	0.75754	0.61823
7.5	FALSE	5	1	36.1233	62.1579	0.77534	17.9822	0.473609	0.470389
7.5	FALSE	5	1	42.125	63.7322	0.727955	16.9877	0.355332	0.394332
7.5	FALSE	5	1	48.135	65.4145	0.0912079	15.9559	0.249427	0.2556
7.5	FALSE	5	1	54.1367	66.904	0.284139	14.9243	0.291286	0.255947
7.5	FALSE	5	1	78.3728	73.286	0	12.2433	0	0
7.5	FALSE	5	1	80.3606	74.0536	0	11.8158	0	0
7.5	FALSE	5	1	82.3611	74.7363	0	11.3095	0	0
7.5	FALSE	5	1	84.36	74.4544	0	10.9305	0	0
7.5	FALSE	5	1	86.3628	75.034	0	10.4802	0	0
7.5	FALSE	5	1	88.3697	74.0413	0	10.573	0	0
7.5	FALSE	5	1	127.619	80.2186	0	7.34212	0	0
7.5	FALSE	5	1	129.61	79.8988	0	6.89142	0	0
7.5	FALSE	5	1	131.61	80.6078	0	6.72233	0	0
7.5	FALSE	5	1	133.612	80.6363	0	6.60961	0	0
7.5	FALSE	5	1	135.61	80.8061	0	6.39573	0	0
7.5	FALSE	5	1	137.611	80.1825	0	6.20439	0	0
7.5	FALSE	5	2	0.15	1.14451	84.1166	0.777858	0.326139	0.0565102
7.5	FALSE	5	2	2.1425	9.62814	63.7376	6.05863	2.02811	0.287954
7.5	FALSE	5	2	4.14222	15.0579	48.9528	9.66581	2.70997	0.744677
7.5	FALSE	5	2	6.14333	20.6278	37.7261	12.0403	2.6359	1.07275
7.5	FALSE	5	2	8.14278	25.3071	30.8059	14.0724	2.67371	1.30536
7.5	FALSE	5	2	10.1419	28.5024	24.8064	15.3415	2.45357	1.43797
7.5	FALSE	5	2	12.1422	31.9394	21.0009	16.8325	2.39971	1.51573
7.5	FALSE	5	2	14.1411	35.0688	16.9285	17.4724	2.05035	1.50036
7.5	FALSE	5	2	16.1428	37.5711	14.1652	18.0257	1.8323	1.44172
7.5	FALSE	5	2	18.1531	39.6558	12.3069	18.693	1.49999	1.39299
7.5	FALSE	5	2	20.1422	42.2726	10.8028	19.2308	1.61352	1.33755
7.5	FALSE	5	2	22.1414	43.5305	8.9022	19.4436	1.3762	1.15941
7.5	FALSE	5	2	24.1428	44.7166	7.77925	19.4423	1.39595	1.05276
7.5	FALSE	5	2	30.1436	49.1001	4.62972	19.5833	0.854533	0.87248
7.5	FALSE	5	2	36.1497	51.7517	2.26408	19.0707	0.519547	0.760805
7.5	FALSE	5	2	42.1433	54.7959	1.78961	19.1132	0.520005	0.477545
7.5	FALSE	5	2	48.1414	56.3421	1.69678	18.3669	0.50828	0.432163
7.5	FALSE	5	2	54.1531	58.5443	0.581879	17.7893	0.341935	0.365689
7.5	FALSE	5	2	78.3986	65.5866	0	15.5235	0	0
7.5	FALSE	5	2	80.3925	67.346	0	15.7567	0	0
7.5	FALSE	5	2	82.3972	66.3891	0	14.6711	0	0
7.5	FALSE	5	2	84.3919	66.1735	0	14.611	0	0
7.5	FALSE	5	2	86.3917	66.0541	0	14.7941	0	0
7.5	FALSE	5	2	88.3928	66.8835	0	14.3083	0	0
7.5	FALSE	5	2	127.645	72.6965	0	11.5175	0	0
7.5	FALSE	5	2	129.647	73.008	0	11.1811	0	0
7.5	FALSE	5	2	131.646	72.7372	0	10.9578	0	0
7.5	FALSE	5	2	133.653	72.9963	0	10.6405	0	0
7.5	FALSE	5	2	135.649	73.4596	0	10.2217	0	0
7.5	FALSE	5	2	137.651	74.4856	0	10.354	0	0
7.5	FALSE	5	3	0.15	2.27894	83.6742	0.692592	0.268776	0
7.5	FALSE	5	3	2.13944	11.4664	61.3574	6.97726	2.33523	0.410607
7.5	FALSE	5	3	4.13806	19.4711	45.2834	10.8073	3.00392	0.856374
7.5	FALSE	5	3	6.13833	26.0911	34.314	13.5194	3.03901	1.17934
7.5	FALSE	5	3	8.13889	31.5532	25.5974	14.8288	2.52743	1.52242
7.5	FALSE	5	3	10.1389	36.2167	20.5217	16.4686	2.3202	1.55443
7.5	FALSE	5	3	12.1392	39.5439	15.9073	17.4646	2.15427	1.43335
7.5	FALSE	5	3	14.1381	42.6552	12.7295	18.0812	1.8083	1.40798
7.5	FALSE	5	3	16.1378	45.6557	10.0205	18.7665	1.63391	1.32561
7.5	FALSE	5	3	18.1525	47.4738	8.3914	18.7669	1.43601	1.18837
7.5	FALSE	5	3	20.1406	49.4697	6.46484	18.8212	1.24023	1.13236
7.5	FALSE	5	3	22.1419	51.1569	4.95867	19.1836	1.10724	1.06452
7.5	FALSE	5	3	24.1422	53.7416	4.21894	19.3165	0.958704	0.986103
7.5	FALSE	5	3	30.1431	56.4003	2.53235	18.3265	0.756372	0.653076
7.5	FALSE	5	3	36.145	59.3331	0.812344	17.1336	0.444102	0.553387
7.5	FALSE	5	3	42.1617	60.7008	0.581779	15.8962	0.36805	0.474091
7.5	FALSE	5	3	48.1494	64.6691	0.851077	15.4972	0.455589	0.313713
7.5	FALSE	5	3	54.1461	65.8463	1.48989	13.4961	0.549371	0.335788
7.5	FALSE	5	3	78.3883	72.5632	0	12.0298	0	0
7.5	FALSE	5	3	80.3886	72.9187	0	11.7998	0	0
7.5	FALSE	5	3	82.3892	73.9062	0	11.5793	0	0
7.5	FALSE	5	3	84.3889	75.2308	0	11.1278	0	0
7.5	FALSE	5	3	86.3878	72.7948	0	10.8244	0	0
7.5	FALSE	5	3	88.3883	73.7297	0	10.8196	0	0
7.5	FALSE	5	3	127.643	78.1131	0	7.50961	0	0
7.5	FALSE	5	3	129.642	80.0887	0	7.26202	0	0
7.5	FALSE	5	3	131.643	80.0269	0	7.0252	0	0
7.5	FALSE	5	3	133.644	79.6952	0	6.92919	0	0
7.5	FALSE	5	3	135.643	80.1601	0	6.71078	0	0
7.5	FALSE	5	3	137.642	79.8933	0	6.51794	0	0
7.5	FALSE	15	1	0.15	4.89846	109.998	1.29241	0.492108	0.363187
7.5	FALSE	15	1	2.14917	21.4989	52.6746	9.73568	3.10411	0.738145
7.5	FALSE	15	1	4.14889	34.5106	33.854	14.2106	3.51751	1.43722
7.5	FALSE	15	1	6.15056	43.7837	21.0658	16.0316	2.47599	1.78327
7.5	FALSE	15	1	8.32889	52.4834	13.4986	18.1295	2.19317	1.6921
7.5	FALSE	15	1	10.1492	55.5357	8.97417	17.9525	1.70154	1.39561
7.5	FALSE	15	1	12.1483	59.4062	5.88805	18.0921	1.30781	1.13114
7.5	FALSE	15	1	14.1492	62.0655	4.20486	17.8552	1.19521	0.940018
7.5	FALSE	15	1	16.1483	65.2106	2.47829	17.7034	0.940573	0.652426
7.5	FALSE	15	1	18.1708	66.9727	1.61431	17.2578	0.675097	0.647395
7.5	FALSE	15	1	20.1508	68.7431	1.00625	16.8649	0.635843	0.556048
7.5	FALSE	15	1	22.1497	70.9246	0.621737	16.2642	0.518126	0.384755
7.5	FALSE	15	1	24.1497	71.5442	0.381864	15.4934	0.502245	0.3343
7.5	FALSE	15	1	30.1489	73.1531	0	13.3495	0.327696	0.245137
7.5	FALSE	15	1	36.1511	77.3855	0	11.9059	0.232451	0.102603
7.5	FALSE	15	1	42.1631	76.0724	0	9.9704	0.255769	0.0460317
7.5	FALSE	15	1	48.1522	79.6215	0	9.01528	0.164571	0.0340122
7.5	FALSE	15	1	54.1525	80.7614	0	7.71146	0.150996	0.0138056
7.5	FALSE	15	1	78.4011	84.7372	0	4.62634	0	0
7.5	FALSE	15	1	80.4072	86.1091	0	4.22727	0	0
7.5	FALSE	15	1	82.4019	85.9118	0	3.67891	0	0
7.5	FALSE	15	1	84.4114	85.4209	0	3.7535	0	0
7.5	FALSE	15	1	86.4094	86.1021	0	3.76209	0	0
7.5	FALSE	15	1	88.4092	87.0383	0	3.39424	0	0
7.5	FALSE	15	2	0.15	5.06166	96.7702	0.950132	0.566692	0.302922
7.5	FALSE	15	2	2.14889	19.5201	48.7916	8.82865	2.92159	0.702432
7.5	FALSE	15	2	4.14944	31.3938	31.3229	13.2649	2.95323	1.28664
7.5	FALSE	15	2	6.14944	39.648	19.7325	14.5874	2.13816	1.44005
7.5	FALSE	15	2	8.29333	47.0199	12.1143	16.2736	1.83394	1.43248
7.5	FALSE	15	2	10.1492	52.1138	8.17861	17.1305	1.70944	1.22127
7.5	FALSE	15	2	12.1503	54.8203	5.35765	17.1077	1.2433	1.00475
7.5	FALSE	15	2	14.1486	57.298	3.43754	16.8264	0.928845	0.887563
7.5	FALSE	15	2	16.15	59.5201	2.09926	16.3079	0.786745	0.672852
7.5	FALSE	15	2	18.1597	61.4372	1.48972	16.1409	0.736133	0.443565
7.5	FALSE	15	2	20.15	63.8762	1.07515	16.0176	0.528236	0.482805
7.5	FALSE	15	2	22.1517	64.4869	0	15.0466	0.295883	0.40121
7.5	FALSE	15	2	24.1525	66.0589	0	14.5235	0.353137	0.321184
7.5	FALSE	15	2	30.1544	68.6687	0	12.566	0.295955	0.11681
7.5	FALSE	15	2	36.1517	70.857	0	10.9845	0.252851	0.146987
7.5	FALSE	15	2	42.1525	72.8139	0	9.61716	0.217765	0.0372925
7.5	FALSE	15	2	48.1536	74.8459	0	8.38031	0.172259	0.0444633
7.5	FALSE	15	2	54.1561	75.1009	0	7.16236	0.233478	0.00444197
7.5	FALSE	15	2	78.3994	82.4624	0	4.24589	0	0
7.5	FALSE	15	2	80.4019	83.6401	0	3.83706	0	0
7.5	FALSE	15	2	82.3992	82.5161	0	3.62648	0	0
7.5	FALSE	15	2	84.4003	82.4359	0	3.43087	0	0
7.5	FALSE	15	2	86.4167	82.4314	0	3.31226	0	0
7.5	FALSE	15	2	88.4092	81.807	0	3.2448	0	0
7.5	FALSE	15	3	0.15	3.54063	83.6135	1.20412	0.589276	0
7.5	FALSE	15	3	2.14972	21.8557	52.1222	9.51656	3.34357	0.541168
7.5	FALSE	15	3	4.14917	35.1283	33.5202	13.6228	3.36518	1.43268
7.5	FALSE	15	3	6.14889	44.6132	21.2271	16.0223	2.59268	1.6576
7.5	FALSE	15	3	8.24972	52.1042	13.723	17.4878	2.21577	1.53535
7.5	FALSE	15	3	10.1492	56.6246	8.77695	17.6736	1.65521	1.3628
7.5	FALSE	15	3	12.1511	60.6864	5.4837	17.9451	1.309	1.14891
7.5	FALSE	15	3	14.1664	64.6788	3.77141	18.0283	1.17421	0.834194
7.5	FALSE	15	3	16.1536	66.6582	2.78895	17.4969	0.814748	0.746925
7.5	FALSE	15	3	18.1653	68.0192	1.54977	16.9956	0.671014	0.522027
7.5	FALSE	15	3	20.1542	69.8221	0.341675	16.3249	0.485026	0.523906
7.5	FALSE	15	3	22.1622	72.9544	0.523579	15.9169	0.516073	0.313529
7.5	FALSE	15	3	24.1553	73.0626	0.875226	14.9299	0.562071	0.30965
7.5	FALSE	15	3	30.1642	74.8835	0.147567	12.5739	0.322306	0.239122
7.5	FALSE	15	3	36.1642	77.1338	0	10.4669	0.177025	0.26234
7.5	FALSE	15	3	42.1631	82.0709	0	8.89348	0.258843	0.320752
7.5	FALSE	15	3	48.1675	80.7674	0	7.42104	0.111013	0.332297
7.5	FALSE	15	3	54.1764	84.1947	0	6.32393	0.130605	0.300208
7.5	FALSE	15	3	78.4003	87.6766	0	4.07654	0	0
7.5	FALSE	15	3	80.3981	85.8491	0	3.82337	0	0
7.5	FALSE	15	3	82.3997	88.6767	0	3.56218	0	0
7.5	FALSE	15	3	84.3983	86.9095	0	3.73305	0	0
7.5	FALSE	15	3	86.3981	86.3367	0	3.39086	0	0
7.5	FALSE	15	3	88.3989	88.3129	0	3.25529	0	0
7.5	FALSE	25	1	0.15	3.57023	82.0147	1.39958	0.634027	0
7.5	FALSE	25	1	2.15361	28.3409	42.0666	11.1182	3.37319	0.953105
7.5	FALSE	25	1	4.15278	43.8522	21.8808	14.9495	2.70382	1.53486
7.5	FALSE	25	1	6.1525	53.1918	11.5955	16.3631	1.95635	1.37793
7.5	FALSE	25	1	8.21222	60.5563	5.87315	16.9175	1.45679	1.0904
7.5	FALSE	25	1	10.1567	64.4631	3.51212	16.3295	1.07206	0.789454
7.5	FALSE	25	1	12.1722	67.5499	1.72451	15.1256	0.724053	0.723902
7.5	FALSE	25	1	14.1636	71.1965	1.61882	13.5433	0.726971	0.710975
7.5	FALSE	25	1	16.1908	73.5898	0.400276	12.1204	0.439391	0.7486
7.5	FALSE	25	1	18.2031	75.329	0.542564	11.8697	0.409381	0.394711
7.5	FALSE	25	1	20.2231	75.0607	0.241789	11.0192	0.313769	0.31205
7.5	FALSE	25	1	78.3994	84.8332	0	1.31974	0	0
7.5	FALSE	25	1	80.4019	85.9582	0	0.88023	0	0
7.5	FALSE	25	1	82.4014	87.4168	0	1.42411	0	0
7.5	FALSE	25	1	84.4011	88.8159	0	0.843167	0	0
7.5	FALSE	25	1	86.4019	88.0717	0	0.679405	0	0
7.5	FALSE	25	1	88.4	89.3264	0	0.773595	0	0
7.5	FALSE	25	2	0.15	4.46639	83.5545	1.42311	0.498845	0
7.5	FALSE	25	2	2.14306	28.4633	42.7018	11.5771	3.51787	0.963474
7.5	FALSE	25	2	4.14167	44.0324	21.9438	15.1902	2.72811	1.68429
7.5	FALSE	25	2	6.14194	54.3873	11.5835	17.1465	2.09465	1.41765
7.5	FALSE	25	2	8.16139	60.1605	5.91623	17.2381	1.37668	1.20511
7.5	FALSE	25	2	10.1431	65.1874	3.15779	17.4566	0.968154	0.856826
7.5	FALSE	25	2	12.15	68.3077	1.8434	16.9593	0.72132	0.634591
7.5	FALSE	25	2	14.1475	71.5482	0.792387	16.1427	0.601102	0.472238
7.5	FALSE	25	2	16.1625	72.0048	0.754028	15.0186	0.292698	0.376033
7.5	FALSE	25	2	18.1606	74.252	0.121025	14.1814	0.343049	0.12642
7.5	FALSE	25	2	20.18	75.2861	0	13.2691	0.206345	0.0880381
7.5	FALSE	25	2	22.1514	77.6012	0	12.3882	0.349651	0.15148
7.5	FALSE	25	2	24.1461	78.0034	0	11.7018	0.211121	0.128351
7.5	FALSE	25	2	30.1519	80.8874	0	9.39083	0.0748791	0.0218591
7.5	FALSE	25	2	36.1536	82.0005	0	7.44021	0.0734838	0.0251692
7.5	FALSE	25	2	42.1558	83.7214	0	6.02309	0.0736261	0
7.5	FALSE	25	2	48.1483	85.8105	0	4.97223	0.0364008	0
7.5	FALSE	25	2	54.1453	85.2056	0	3.89874	0.0530523	0
7.5	FALSE	25	2	78.3917	89.0827	0	1.71881	0	0
7.5	FALSE	25	2	80.3917	88.9995	0	1.31025	0	0
7.5	FALSE	25	2	82.3922	88.7285	0	1.28255	0	0
7.5	FALSE	25	2	84.3975	90.4478	0	1.1476	0	0
7.5	FALSE	25	2	86.3928	89.2151	0	1.08553	0	0
7.5	FALSE	25	2	88.3922	88.849	0	0.757537	0	0
7.5	FALSE	25	3	0.15	7.64289	88.4053	2.38962	1.03954	0.00929919
7.5	FALSE	25	3	2.15444	41.678	36.3301	12.7997	3.80801	1.22847
7.5	FALSE	25	3	4.25722	59.9031	14.2425	16.0024	2.30009	1.31238
7.5	FALSE	25	3	6.33111	69.7607	6.47393	16.6475	1.09287	0.868845
7.5	FALSE	25	3	8.28389	73.9677	2.51265	15.6725	0.875759	0.810914
7.5	FALSE	25	3	10.1511	78.5583	1.48903	15.0629	0.831343	0.427618
7.5	FALSE	25	3	12.1519	79.4787	0.951056	13.7383	0.466139	0.221617
7.5	FALSE	25	3	14.1519	82.9173	0.644756	12.4713	0.507745	0.143061
7.5	FALSE	25	3	16.1511	84.3683	0.788828	11.0742	0.552278	0
7.5	FALSE	25	3	18.1511	87.1295	0	10.1237	0.120294	0
7.5	FALSE	25	3	20.1503	86.8908	0	8.78264	0.0131798	0
7.5	FALSE	25	3	22.1508	86.9343	0	7.98393	0.0179882	0
7.5	FALSE	25	3	24.1506	88.594	0	7.02019	0.123328	0
7.5	FALSE	25	3	30.1522	93.6777	0	5.12471	0	0
7.5	FALSE	25	3	36.1492	93.0898	0	3.31533	0	0
7.5	FALSE	25	3	42.15	95.5121	0	2.72448	0	0
7.5	FALSE	25	3	48.1508	98.3141	0	2.03749	0	0
7.5	FALSE	25	3	54.15	96.5391	0	1.30331	0	0
7.5	FALSE	25	3	60.1511	99.0222	0	0.897736	0	0

## Sheet: Fig. 4
Panel e					Panel f											Panel g, h
20 mM pep1, 12,5 mM MAP, 50 mM R30 (charges), 500 nM Cy5-R30, 100 mM MOPS					20 mM pep1, 12.5 mM MAP, 50 mM R30 (charges), 200 nM sulforhodamine B, 500 nM Cy5-R30, 100 mM MOPS pH 7.5								Sum of p species (kinetic model)			20 mM pep1, 50 mM R30 (charges), 0, 5, 7.5, 10, 12.5, 15, 20, 25, 37.5, 50 mM MAP (+x mM Pi), 100(-x) mM MOPS pH 7.5
Time [s]	background	bleach	norm		sample_num	# Time	area_droplets	vol_droplets	av_vol_reactor	voldrop/volreactor	voldrop/volreactor_percent		time [h]	SUM_pHis [mM]		MAP [mM]	sample_num	Lag Time	Max Intensity
0	8.455	105.808	110.79		1	1.35	0	0	41558.8	0	0		0	0		0	1	0	0
0.13	8	105.942	113.363		1	16.4333	41.084	198.095	41558.8	0.00476661	0.476661		0.0833127	0.0335454		0	2	0	0
0.26	8.696	105.045	116.395		1	16.4333	42.668	209.661	41558.8	0.00504492	0.504492		0.166625	0.0639081		0	3	0	0
0.39	8.188	102.763	112.234		1	16.4333	20.914	71.9481	41558.8	0.00173124	0.173124		0.249938	0.0914392		5	1	0	0
0.52	8.232	102.096	108.282		1	16.4333	46.321	237.154	41558.8	0.00570647	0.570647		0.333251	0.116451		5	2	0	0
0.65	8.107	35.942	115.073		1	16.4333	39.597	187.438	41558.8	0.00451018	0.451018		0.416563	0.13922		5	3	0	0
0.78	7.875	38.949	111.863		1	16.4333	32.809	141.369	41558.8	0.00340166	0.340166		0.499876	0.159994		7.5	1	0	0
0.91	10.214	39.987	109.847		1	16.4333	37.464	172.498	41558.8	0.00415071	0.415071		0.583189	0.178992		7.5	2	0	0
1.04	8.062	42.885	107.484		1	16.4333	45.383	229.987	41558.8	0.00553402	0.553402		0.666501	0.196408		7.5	3	0	0
1.17	9.009	44.904	112.879		1	16.4333	37.432	172.277	41558.8	0.00414539	0.414539		0.749814	0.212414		10	1	10.33	0.1151
1.3	8.705	43.878	114.048		1	16.4333	35.783	161.02	41558.8	0.0038745	0.38745		0.833127	0.227165		10	2	8.37	0.1371
1.43	8.089	46.526	113.081		1	16.4333	40.89	196.693	41558.8	0.00473289	0.473289		0.916439	0.240796		10	3	7.03	0.1515
1.56	7.634	54.583	115.952		1	16.4333	34.005	149.169	41558.8	0.00358934	0.358934		0.999752	0.253429		12.5	1	5.42	0.149
1.69	8.232	53.814	113.25		1	24.0667	29.944	123.262	41558.8	0.00296596	0.296596		1.08306	0.265174		12.5	2	8.12	0.1469
1.82	8.696	53.603	112.105		1	24.0667	36.819	168.063	41558.8	0.00404398	0.404398		1.16638	0.276123		12.5	3	7.37	0.1589
1.95	8.643	53.115	110.032		1	24.0667	26.425	102.185	41558.8	0.0024588	0.24588		1.24969	0.286363		15	1	4.92	0.1803
2.08	7.75	52.365	107.468		1	24.0667	27.468	108.294	41558.8	0.0026058	0.26058		1.333	0.295971		15	2	5.7	0.1822
2.21	7.545	54.538	103.976		1	24.0667	33.561	146.257	41558.8	0.00351927	0.351927		1.41632	0.305012		15	3	4.12	0.2159
2.34	9.286	54.622	111.032		1	24.0667	38.774	181.625	41558.8	0.00437031	0.437031		1.49963	0.313546		20	1	3.92	0.2225
2.47	7.482	55.006	114.024		1	24.0667	36.917	168.734	41558.8	0.00406013	0.406013		1.58294	0.321628		20	2	4.37	0.2272
2.6	8.643	58.378	115.21		1	24.0667	30.857	128.942	41558.8	0.00310264	0.310264		1.66625	0.329304		20	3	3.37	0.2775
2.73	8.571	59.263	114.339		1	24.0667	26.947	105.228	41558.8	0.00253202	0.253202		1.74957	0.336616		25	1	2.67	0.2603
2.86	8.607	53.237	112.929		1	24.0667	39.589	187.381	41558.8	0.00450882	0.450882		1.83288	0.343601		25	2	3.2	0.2991
2.99	7.911	61.397	111.056		1	24.0667	26.262	101.241	41558.8	0.00243609	0.243609		1.91619	0.350294		25	3	3.95	0.2526
3.12	8.143	65.032	111.815		1	40.2667	56.883	322.729	41558.8	0.00776559	0.776559		1.9995	0.356722		37.5	1	2.92	0.3441
3.25	8.58	63.288	114.734		1	40.2667	51.272	276.175	41558.8	0.0066454	0.66454		2.08282	0.362912		37.5	2	2.62	0.3662
3.38	8.179	60.058	108.863		1	40.2667	40.343	192.76	41558.8	0.00463824	0.463824		2.16613	0.368889		37.5	3	2.53	0.3854
3.51	7.58	64.529	111.129		1	40.2667	52.375	285.135	41558.8	0.00686099	0.686099		2.24944	0.374672		50	1	2.75	0.3695
3.64	7.768	63.66	108.411		1	40.2667	42.678	209.735	41558.8	0.00504669	0.504669		2.33275	0.38028		50	2	2.53	0.4028
3.77	9	62.397	115.056		1	40.2667	39.922	189.75	41558.8	0.00456583	0.456583		2.41607	0.385729		50	3	2.37	0.4126
3.9	7.714	64.923	116.065		1	40.2667	48.224	251.918	41558.8	0.00606172	0.606172		2.49938	0.391033
4.03	8.188	59.968	109.944		1	40.2667	46.278	236.824	41558.8	0.00569853	0.569853		2.58269	0.396208
4.16	7.911	62.776	105.565		1	40.2667	49.164	259.319	41558.8	0.00623981	0.623981		2.66601	0.401263
4.29	8.045	57.429	108.855		1	40.2667	54.613	303.604	41558.8	0.00730542	0.730542		2.74932	0.406208
4.42	9.17	60.404	111.04		1	40.2667	34.603	153.121	41558.8	0.00368444	0.368444		2.83263	0.411054
4.55	8.312	62.788	110.806		1	40.2667	39.565	187.211	41558.8	0.00450472	0.450472		2.91594	0.415808
4.68	9.679	67.186	114.073		1	47.4333	63.671	382.187	41558.8	0.0091963	0.91963		2.99926	0.420477
4.81	9.473	65.84	111.444		1	47.4333	80.817	546.535	41558.8	0.0131509	1.31509		3.08257	0.425069
4.94	9.75	62.885	111.984		1	47.4333	78.28	521.003	41558.8	0.0125365	1.25365		3.16588	0.429589
5.07	8.036	62.045	116.835		1	47.4333	78.963	527.836	41558.8	0.012701	1.2701		3.24919	0.434041
5.2	7.545	68.827	110.709		1	47.4333	54.594	303.446	41558.8	0.0073016	0.73016		3.33251	0.438431
5.33	8.688	65.724	111.485		1	47.4333	51.991	282.005	41558.8	0.00678568	0.678568		3.41582	0.442762
5.46	7.705	69.833	119.065		1	47.4333	78.15	519.705	41558.8	0.0125053	1.25053		3.49913	0.447039
5.59	9.58	65.929	116.87		1	47.4333	67.901	420.899	41558.8	0.0101278	1.01278		3.58244	0.451264
5.72	8.089	66.038	110.917		1	47.4333	65.721	400.793	41558.8	0.009644	0.9644		3.66576	0.455442
5.85	7.393	71.563	111.481		1	47.4333	75.97	498.112	41558.8	0.0119857	1.19857		3.74907	0.459573
5.98	9.518	65.75	108.898		1	47.4333	75.124	489.815	41558.8	0.0117861	1.17861		3.83238	0.46366
6.11	7.348	69.929	111.472		1	47.4333	82.607	564.793	41558.8	0.0135902	1.35902		3.9157	0.467706
6.24	8.518	69.096	117.167		1	47.4333	45.191	228.529	41558.8	0.00549894	0.549894		3.99901	0.471714
6.37	8.911	71.038	111.787		1	47.4333	74.994	488.544	41558.8	0.0117555	1.17555		4.08232	0.475682
6.5	8.098	69.135	114.75		1	57.35	29.477	120.39	41558.8	0.00289685	0.289685		4.16563	0.479615
6.63	7.134	65.141	114.942		1	57.35	49.063	258.52	41558.8	0.0062206	0.62206		4.24895	0.483512
6.76	8.527	69.782	118.67		1	57.35	39.628	187.658	41558.8	0.00451548	0.451548		4.33226	0.487376
6.89	7.625	68.986	118.029		1	57.35	52.805	288.653	41558.8	0.00694566	0.694566		4.41557	0.491207
7.02	8.607	68.006	108.266		1	57.35	48.803	256.468	41558.8	0.00617121	0.617121		4.49888	0.495007
7.15	9.161	69.853	110.845		1	57.35	52.805	288.653	41558.8	0.00694566	0.694566		4.5822	0.498775
7.28	8.795	69.423	115.087		1	57.35	47.209	244.006	41558.8	0.00587135	0.587135		4.66551	0.502514
7.41	8.804	72.853	109.615		1	57.35	49.194	259.557	41558.8	0.00624553	0.624553		4.74882	0.506224
7.54	8.705	69.628	112.771		1	57.35	42.166	205.972	41558.8	0.00495615	0.495615		4.83213	0.509905
7.67	8.679	67.346	114.055		1	65.6	40.288	192.366	41558.8	0.00462876	0.462876		4.91545	0.513558
7.8	9.348	71.365	116.422		1	65.6	26.113	100.38	41558.8	0.00241538	0.241538		4.99876	0.517184
7.93	8.598	68.474	113.064		1	65.6	43.759	217.753	41558.8	0.00523965	0.523965		5.08207	0.520783
8.06	8.982	68.808	110.679		1	65.6	46.581	239.154	41558.8	0.00575459	0.575459		5.16539	0.524356
8.19	8.473	67.763	109.587		1	65.6	50.279	268.191	41558.8	0.00645328	0.645328		5.2487	0.527903
8.32	8.304	72.571	110.602		1	65.6	42.591	209.094	41558.8	0.00503127	0.503127		5.33201	0.531424
8.45	8.768	74.161	116.165		1	65.6	43.5	215.823	41558.8	0.0051932	0.51932		5.41532	0.53492
8.58	7.67	69.487	112.984		1	65.6	45.543	231.204	41558.8	0.00556331	0.556331		5.49864	0.538392
8.71	8.125	72.891	111.54		1	65.6	41.034	197.733	41558.8	0.00475791	0.475791		5.58195	0.541839
8.84	8.08	71.718	107.935		1	80.85	28.992	117.431	41558.8	0.00282565	0.282565		5.66526	0.545262
8.97	8.759	70.423	113.266		1	80.85	51.953	281.695	41558.8	0.00677824	0.677824		5.74857	0.54866
9.1	8.429	74.635	114.919		1	80.85	45.272	229.144	41558.8	0.00551373	0.551373		5.83189	0.552036
9.23	8.402	74.122	110.298		1	80.85	53.736	296.321	41558.8	0.00713015	0.713015		5.9152	0.555388
9.36	8.938	73.519	115.153		1	80.85	53.963	298.2	41558.8	0.00717538	0.717538		5.99851	0.558717
9.49	7.616	68.154	116.565		1	80.85	40.862	196.491	41558.8	0.00472803	0.472803		6.08182	0.562023
9.62	8.634	71.782	115.782		1	80.85	31.781	134.777	41558.8	0.00324304	0.324304		6.16514	0.565306
9.75	7.804	67.327	108.242		1	80.85	38.916	182.623	41558.8	0.00439433	0.439433		6.24845	0.568567
9.88	7.696	76.872	112.629		1	80.85	9.372	21.583	41558.8	0.000519337	0.0519337		6.33176	0.571805
10.01	9.598	70.519	111.516		1	80.85	13.977	39.3083	41558.8	0.000945849	0.0945849		6.41508	0.575021
10.14	8.58	74.019	114.266		1	80.85	35.932	162.026	41558.8	0.00389873	0.389873		6.49839	0.578215
10.27	9.214	69.244	110.484		1	80.85	56.623	320.519	41558.8	0.00771241	0.771241		6.5817	0.581387
10.4	9.384	70.942	108.516		1	80.85	45.661	232.104	41558.8	0.00558495	0.558495		6.66501	0.584539
10.53	8.098	74.186	114.113		1	88.6833	32.179	137.316	41558.8	0.00330415	0.330415		6.74833	0.587668
10.66	7.045	71.904	113.721		1	88.6833	32.633	140.233	41558.8	0.00337432	0.337432		6.83164	0.590777
10.79	8.241	70.994	109.946		1	88.6833	21.344	74.1784	41558.8	0.0017849	0.17849		6.91495	0.593864
10.92	8.179	74.346	113.757		1	88.6833	67.731	419.319	41558.8	0.0100898	1.00898		6.99826	0.596929
11.05	9.795	70.385	110.721		1	160.433	40.894	196.722	41558.8	0.00473359	0.473359		7.08158	0.599974
11.18	8.071	72.481	111.865		1	160.433	43.738	217.597	41558.8	0.00523587	0.523587		7.16489	0.602998
11.31	6.946	73.353	108.036		1	160.433	27.067	105.931	41558.8	0.00254895	0.254895		7.2482	0.606003
11.44	7.714	73.397	116.901		1	160.433	52.106	282.941	41558.8	0.0068082	0.68082		7.33152	0.608985
11.57	7.946	71.699	111.432		1	160.433	45.569	231.403	41558.8	0.00556808	0.556808		7.41483	0.611948
11.7	8.036	75.013	113.315		1	160.433	34.781	154.304	41558.8	0.00371291	0.371291		7.49814	0.614891
11.83	9.321	74.481	113.342		1	160.433	41.286	199.557	41558.8	0.00480181	0.480181		7.58145	0.617814
11.96	8.179	77.494	119.919		1	160.433	35.991	162.426	41558.8	0.00390833	0.390833		7.66477	0.620717
12.09	6.643	73.256	108.234		1	160.433	40.142	191.321	41558.8	0.00460362	0.460362		7.74808	0.623599
12.22	8.188	74.654	108.714		1	178.1	43.39	215.005	41558.8	0.00517351	0.517351		7.83139	0.626463
12.35	6.938	77.192	115.107		1	178.1	19.845	66.5029	41558.8	0.00160021	0.160021		7.9147	0.629307
12.48	7.143	78.199	115.018		1	178.1	13.721	38.2334	41558.8	0.000919982	0.0919982		7.99802	0.632131
12.61	8.938	73.429	122.562		1	178.1	36.677	167.092	41558.8	0.00402061	0.402061		8.08133	0.634936
12.74	7.286	73.671	116.214		1	178.1	5.01	8.43569	41558.8	0.000202982	0.0202982		8.16464	0.637722
12.87	10.321	72.897	121.241		1	178.1	16.799	51.7951	41558.8	0.00124631	0.124631		8.24795	0.640489
13	8.321	78.54	117.375		1	178.1	16.472	50.2902	41558.8	0.0012101	0.12101		8.33127	0.643236
13.13	7.741	77.139	117.027		1	178.1	48.957	257.683	41558.8	0.00620045	0.620045		8.41458	0.645965
13.26	7.518	77.942	112.5		1	178.1	4.224	6.53055	41558.8	0.00015714	0.015714		8.49789	0.648675
13.39	8.973	73.664	116.634		1	178.1	46.01	234.77	41558.8	0.0056491	0.56491		8.58121	0.651367
13.52	8.759	75.883	114.661		1	178.1	42.768	210.398	41558.8	0.00506267	0.506267		8.66452	0.65404
13.65	8.723	76.827	116.589		1	178.1	13.557	37.5499	41558.8	0.000903538	0.0903538		8.74783	0.656694
13.78	7.116	78.387	113.637		1	178.1	29.178	118.562	41558.8	0.00285288	0.285288		8.83114	0.65933
13.91	8.518	78.683	122.468		1	178.1	37.07	169.784	41558.8	0.0040854	0.40854		8.91446	0.661948
14.04	7.545	74.07	115.82		1	178.1	12.444	33.022	41558.8	0.000794586	0.0794586		8.99777	0.664548
14.17	9.143	71.006	118.766		1	178.1	26.427	102.196	41558.8	0.00245908	0.245908		9.08108	0.66713
14.3	7.295	76.774	114.802		1	184.433	16.166	48.8954	41558.8	0.00117653	0.117653		9.16439	0.669694
14.43	8.554	76.27	108.559		1	184.433	42.356	207.365	41558.8	0.00498969	0.498969		9.24771	0.672241
14.56	8.036	74.876	116.189		1	184.433	26.384	101.947	41558.8	0.00245308	0.245308		9.33102	0.674769
14.69	8.946	75.833	110.901		1	184.433	46.268	236.747	41558.8	0.00569668	0.569668		9.41433	0.67728
14.82	6.768	73.697	114.667		1	184.433	47.626	247.246	41558.8	0.00594932	0.594932		9.49764	0.679774
14.95	8.196	79.725	111.565		1	184.433	22.116	78.2391	41558.8	0.00188261	0.188261		9.58096	0.68225
15.08	8.875	78.444	112.411		1	184.433	31.718	134.376	41558.8	0.0032334	0.32334		9.66427	0.684708
15.21	9.295	77.032	112.435		1	184.433	41.548	201.46	41558.8	0.00484759	0.484759		9.74758	0.687151
15.34	7.589	74.683	112.161		1	184.433	31.234	131.312	41558.8	0.00315967	0.315967		9.8309	0.689575
15.47	9.634	72.096	110.895		1	184.433	14.744	42.588	41558.8	0.00102476	0.102476		9.91421	0.691983
15.6	7.955	74.301	117.218		1	202.75	46.774	240.642	41558.8	0.00579039	0.579039		9.99752	0.694374
15.73	7.911	73.628	117.04		1	202.75	13.285	36.4256	41558.8	0.000876482	0.0876482		10.0808	0.696749
15.86	8.723	75.173	120.008		1	202.75	61.417	362.073	41558.8	0.00871232	0.871232		10.1641	0.699106
15.99	6.902	72.699	106.863		1	202.75	28.123	112.191	41558.8	0.00269956	0.269956		10.2475	0.701447
16.12	7.884	76.962	114.556		1	202.75	25.472	96.7071	41558.8	0.00232699	0.232699		10.3308	0.703771
16.25	7.527	81.1	114.53		1	202.75	21.108	72.9515	41558.8	0.00175538	0.175538		10.4141	0.706079
16.38	8.411	76.871	116.52		1	202.75	43.121	213.009	41558.8	0.00512547	0.512547		10.4974	0.708371
16.51	7.929	75.077	119.262		1	202.75	27.314	107.385	41558.8	0.00258392	0.258392		10.5807	0.710646
16.64	9.098	77.897	111.866		1	202.75	35.072	156.244	41558.8	0.0037596	0.37596		10.664	0.712906
16.77	7.366	75.808	110.58		1	202.75	37.432	172.277	41558.8	0.00414539	0.414539		10.7473	0.715149
16.9	8.196	78.378	109.438		1	202.75	33.521	145.995	41558.8	0.00351299	0.351299		10.8306	0.717377
17.03	8.839	74.571	118.375		1	202.75	37.917	175.636	41558.8	0.00422622	0.422622		10.914	0.719589
17.16	8.036	80.506	110.143		1	202.75	24.922	93.5919	41558.8	0.00225204	0.225204		10.9973	0.721785
17.29	9.188	75.353	116.366		1	202.75	0	0	41558.8	0	0		11.0806	0.723965
17.42	8.223	79.974	112.339		1	202.75	0	0	41558.8	0	0		11.1639	0.72613
17.55	8.366	79.013	111.938		1	202.75	0	0	41558.8	0	0		11.2472	0.728279
17.68	7.482	75.66	114.34		1	202.75	0	0	41558.8	0	0		11.3305	0.730414
17.81	8.661	79.064	113.82		1	208.6	33.247	144.209	41558.8	0.00347	0.347		11.4138	0.732533
17.94	7.312	72.532	114.13		1	208.6	14.282	40.602	41558.8	0.000976977	0.0976977		11.4971	0.734636
18.07	8.509	79.974	108.613		1	208.6	3.603	5.1447	41558.8	0.000123793	0.0123793		11.5805	0.736724
18.2	8.705	79.357	113.153		1	208.6	32.952	142.294	41558.8	0.00342392	0.342392		11.6638	0.738797
18.33	9.098	80.714	120.495		1	208.6	3.701	5.35602	41558.8	0.000128878	0.0128878		11.7471	0.740857
18.46	8.188	79.654	111.225		1	208.6	0	0	41558.8	0	0		11.8304	0.7429
18.59	8.938	84.853	117.459		1	208.6	0	0	41558.8	0	0		11.9137	0.744929
18.72	8.393	80.263	115.55		1	208.6	0	0	41558.8	0	0		11.997	0.746944
18.85	8.232	78.615	121.712		1	208.6	0	0	41558.8	0	0		12.0803	0.748943
18.98	8.045	79.481	105.865		1	227.983	1.038	0.795536	41558.8	1.91424e-05	0.00191424		12.1636	0.750929
19.11	8.679	76.827	114.396		1	227.983	1.2	0.988862	41558.8	2.37943e-05	0.00237943		12.247	0.752899
19.24	8.214	81.526	115.459		1	227.983	13.199	36.0724	41558.8	0.000867985	0.0867985		12.3303	0.754856
19.37	8.161	82.673	113.369		1	227.983	12.583	33.5769	41558.8	0.000807936	0.0807936		12.4136	0.756798
19.5	8.393	82.518	110.73		1	227.983	0	0	41558.8	0	0		12.4969	0.758726
19.63	9.518	80.971	111.261		1	227.983	0	0	41558.8	0	0		12.5802	0.76064
19.76	7.232	79.994	110.288		1	227.983	0	0	41558.8	0	0		12.6635	0.76254
19.89	8.634	78.962	115.225		1	227.983	0	0	41558.8	0	0		12.7468	0.764426
20.02	8.304	79.019	111.523		1	227.983	0	0	41558.8	0	0		12.8302	0.766298
20.15	9.455	80.179	112.838		1	227.983	0	0	41558.8	0	0		12.9135	0.768157
20.28	9.679	78.333	114.71		1	246.817	0	0	41558.8	0	0		12.9968	0.770002
20.41	9.339	74.224	108.589		2	1.4	0	0	41718.9	0	0		13.0801	0.771833
20.54	8.089	77.788	113.036		2	3	0	0	41718.9	0	0		13.1634	0.773651
20.67	7.866	74.769	113.58		2	6	8.492	18.6157	41718.9	0.000446217	0.0446217		13.2467	0.775455
20.8	9.616	73.724	115.911		2	6	0.033	0.00450957	41718.9	1.08094e-07	1.08094e-05		13.33	0.777245
20.93	8.946	76.135	115.018		2	6	0	0	41718.9	0	0		13.4133	0.779023
21.06	8.616	76.494	105.518		2	6	0	0	41718.9	0	0		13.4967	0.780788
21.19	9.304	75.59	115.179		2	6	0	0	41718.9	0	0		13.58	0.782539
21.32	8.295	73.679	113.17		2	6	0	0	41718.9	0	0		13.6633	0.784277
21.45	10.027	80.636	116.798		2	6	0	0	41718.9	0	0		13.7466	0.786003
21.58	8.527	79.173	109.932		2	6	0	0	41718.9	0	0		13.8299	0.787714
21.71	8.036	80.692	113.764		2	6	0	0	41718.9	0	0		13.9132	0.789414
21.84	8.205	81.256	118.136		2	6	0	0	41718.9	0	0		13.9965	0.791101
21.97	8.152	76.679	115.1		2	9	12.461	33.0897	41718.9	0.000793159	0.0793159		14.0798	0.792775
22.1	8.723	82.197	111.191		2	9	8.524	18.721	41718.9	0.000448742	0.0448742		14.1632	0.794437
22.23	8.071	84.927	118.245		2	9	0	0	41718.9	0	0		14.2465	0.796085
22.36	9.491	79.885	113.126		2	9	0	0	41718.9	0	0		14.3298	0.797721
22.49	7.643	82.139	112.089		2	9	0	0	41718.9	0	0		14.4131	0.799346
22.62	8.33	85.299	112.331		2	9	0	0	41718.9	0	0		14.4964	0.800957
22.75	8.179	82.774	110.952		2	9	0	0	41718.9	0	0		14.5797	0.802557
22.88	9.366	82.782	110.476		2	9	0	0	41718.9	0	0		14.663	0.804144
23.01	8.75	82.993	111.847		2	24.5833	61.025	358.613	41718.9	0.00859593	0.859593		14.7463	0.80572
23.14	8.884	80.5	110.968		2	24.5833	84.105	580.225	41718.9	0.013908	1.3908		14.8297	0.807282
23.27	8.339	79.737	114.282		2	24.5833	56.331	318.042	41718.9	0.00762346	0.762346		14.913	0.808833
23.4	8.277	83.161	115.194		2	24.5833	104.186	799.978	41718.9	0.0191754	1.91754		14.9963	0.810373
23.53	7.777	79.285	113.46		2	24.5833	62.329	370.168	41718.9	0.00887292	0.887292		15.0796	0.8119
23.66	8.696	82.234	117.637		2	24.5833	62.199	369.011	41718.9	0.00884517	0.884517		15.1629	0.813416
23.79	8.161	81.526	113.371		2	24.5833	75.238	490.93	41718.9	0.0117676	1.17676		15.2462	0.81492
23.92	8.929	84.394	117.508		2	24.5833	59.721	347.18	41718.9	0.00832188	0.832188		15.3295	0.816411
24.05	8.982	86.176	116.469		2	24.5833	57.635	329.15	41718.9	0.0078897	0.78897		15.4128	0.817892
24.18	8.821	81.199	121.878		2	24.5833	62.459	371.327	41718.9	0.00890069	0.890069		15.4962	0.819361
24.31	8.045	79.474	119.291		2	24.5833	60.112	350.595	41718.9	0.00840374	0.840374		15.5795	0.82082
24.44	9.009	81.007	118.868		2	24.5833	55.94	314.737	41718.9	0.00754423	0.754423		15.6628	0.822266
24.57	7.312	81.904	117.963		2	24.5833	64.676	391.272	41718.9	0.00937877	0.937877		15.7461	0.823701
24.7	8.679	81.615	118.223		2	57.5	69.501	435.863	41718.9	0.0104476	1.04476		15.8294	0.825125
24.83	8.062	72.667	113.074		2	57.5	75.89	497.325	41718.9	0.0119209	1.19209		15.9127	0.826537
24.96	8.33	82.955	116.157		2	57.5	75.629	494.762	41718.9	0.0118594	1.18594		15.996	0.827939
25.09	8.125	84.229	110.306		2	57.5	76.021	498.614	41718.9	0.0119517	1.19517		16.0793	0.82933
25.22	7.045	88.393	114.623		2	57.5	67.545	417.593	41718.9	0.0100097	1.00097		16.1627	0.830709
25.35	8.08	81.109	122.217		2	57.5	78.498	523.181	41718.9	0.0125406	1.25406		16.246	0.832078
25.48	9.107	81.154	116.142		2	57.5	77.585	514.08	41718.9	0.0123225	1.23225		16.3293	0.833436
25.61	7.723	85.231	113.748		2	57.5	77.716	515.382	41718.9	0.0123537	1.23537		16.4126	0.834783
25.74	8.554	83.173	118.065		2	57.5	73.413	473.177	41718.9	0.011342	1.1342		16.4959	0.836119
25.87	8.955	81.628	115.759		2	57.5	77.064	508.91	41718.9	0.0121986	1.21986		16.5792	0.837445
26	7.875	81.635	113.821		2	57.5	77.716	515.382	41718.9	0.0123537	1.23537		16.6625	0.83876
26.13	8.652	80.705	117.787		2	57.5	73.282	471.911	41718.9	0.0113117	1.13117		16.7458	0.840064
26.26	7.821	82.147	108.066		2	57.5	68.067	422.444	41718.9	0.010126	1.0126		16.8292	0.841359
26.39	8.804	83.538	120.33		2	57.5	79.411	532.335	41718.9	0.01276	1.276		16.9125	0.842641
26.52	9.902	92.847	121.031		2	81.75	30.773	128.416	41718.9	0.00307812	0.307812		16.9958	0.843915
26.65	7.92	80.839	112.541		2	81.75	17.343	54.3313	41718.9	0.00130232	0.130232		17.0791	0.845178
26.78	7.902	83.547	114.798		2	81.75	28.687	115.582	41718.9	0.0027705	0.27705		17.1624	0.846431
26.91	9.089	82.494	117.442		2	81.75	19.559	65.0704	41718.9	0.00155974	0.155974		17.2457	0.847673
27.04	8.036	83.814	111.731		2	81.75	35.859	161.533	41718.9	0.00387194	0.387194		17.329	0.848905
27.17	9.152	85.564	118.111		2	81.75	43.031	212.342	41718.9	0.00508983	0.508983		17.4123	0.850128
27.3	7.375	83.664	119.037		2	81.75	48.768	256.192	41718.9	0.00614092	0.614092		17.4957	0.85134
27.43	8.634	81.672	113.75		2	81.75	39.901	189.6	41718.9	0.00454472	0.454472		17.579	0.852542
27.56	9.571	83.869	111.75		2	81.75	20.863	71.6851	41718.9	0.00171829	0.171829		17.6623	0.853734
27.69	7.688	84.635	114.279		2	81.75	58.026	332.505	41718.9	0.00797012	0.797012		17.7456	0.854917
27.82	8.661	83.833	111.798		2	81.75	20.733	71.0161	41718.9	0.00170225	0.170225		17.8289	0.85609
27.95	9.562	85.38	117.135		2	81.75	30.121	124.356	41718.9	0.00298082	0.298082		17.9122	0.857253
28.08	7.571	81.46	111.048		2	81.75	38.206	177.648	41718.9	0.00425822	0.425822		17.9955	0.858406
28.21	7.643	85.73	112.981		2	81.75	23.732	86.9692	41718.9	0.00208465	0.208465		18.0788	0.85955
28.34	8.536	82.051	112.817		2	81.75	69.37	434.632	41718.9	0.0104181	1.04181		18.1622	0.860684
28.47	8.25	81.455	120.824		2	81.75	25.688	97.9398	41718.9	0.00234761	0.234761		18.2455	0.861809
28.6	8.312	85.445	113.694		2	81.75	16.821	51.8969	41718.9	0.00124397	0.124397		18.3288	0.862925
28.73	6.938	88.686	116.278		2	81.75	27.513	108.56	41718.9	0.00260218	0.260218		18.4121	0.86403
28.86	7.518	87.299	122.241		2	81.75	20.733	71.0161	41718.9	0.00170225	0.170225		18.4954	0.865127
28.99	7.589	85.453	113.222		2	107.5	38.018	176.339	41718.9	0.00422683	0.422683		18.5787	0.866214
29.12	7.545	81.358	112.407		2	107.5	7.186	14.4909	41718.9	0.000347346	0.0347346		18.662	0.867292
29.25	8.554	84.825	111.278		2	107.5	59.808	347.939	41718.9	0.00834008	0.834008		18.7454	0.868361
29.38	7.464	80.994	109.37		2	107.5	3.014	3.93621	41718.9	9.43509e-05	0.00943509		18.8287	0.869421
29.51	7.625	86.289	114.685		2	107.5	16.459	50.2307	41718.9	0.00120403	0.120403		18.912	0.870471
29.64	8.357	83.761	119.565		2	107.5	6.723	13.1132	41718.9	0.000314323	0.0314323		18.9953	0.871513
29.77	9.268	84.401	111.213		2	107.5	44.045	219.892	41718.9	0.00527079	0.527079		19.0786	0.872546
29.9	9.161	82.873	113.471		2	107.5	14.836	42.9872	41718.9	0.0010304	0.10304		19.1619	0.873569
30.03	7.991	83.083	114.875		2	107.5	16.922	52.365	41718.9	0.00125519	0.125519		19.2452	0.874584
30.16	8.25	85.063	112.067		2	132.083	37.293	171.319	41718.9	0.0041065	0.41065		19.3285	0.875591
30.29	8.884	83.556	121.606		2	132.083	58.548	337.002	41718.9	0.00807791	0.807791		19.4119	0.876588
30.42	8.777	86.303	115.105		2	132.083	15.778	47.1457	41718.9	0.00113008	0.113008		19.4952	0.877577
30.55	9.116	83.442	111.16		2	132.083	0	0	41718.9	0	0		19.5785	0.878556
30.68	8.098	80.479	112.943		2	132.083	0	0	41718.9	0	0		19.6618	0.879527
30.81	9.036	87.465	117.528		2	132.083	0	0	41718.9	0	0		19.7451	0.88049
30.94	7.143	84.986	122.066		2	157.5	7.824	16.4629	41718.9	0.000394616	0.0394616		19.8284	0.881444
31.07	7.17	83.846	117.877		2	157.5	47.203	243.96	41718.9	0.00584771	0.584771		19.9117	0.88239
31.2	7.571	84.301	119.226		2	157.5	0	0	41718.9	0	0		19.995	0.883328
31.33	8.661	77.981	115.462		2	157.5	0	0	41718.9	0	0		20.0784	0.884256
31.46	7.67	86.032	118.377		2	157.5	0	0	41718.9	0	0		20.1617	0.885177
31.59	9.518	80.5	116.16		2	157.5	0	0	41718.9	0	0		20.245	0.886089
31.72	8.696	78.519	114.377		2	157.5	0	0	41718.9	0	0		20.3283	0.886993
31.85	9.411	89.994	118.764		2	157.5	0	0	41718.9	0	0		20.4116	0.887889
31.98	9.402	87.468	111.821		2	157.5	0	0	41718.9	0	0		20.4949	0.888777
32.11	7.214	85.596	118.292		2	157.5	0	0	41718.9	0	0		20.5782	0.889657
32.24	8.179	84.513	115.283		2	157.5	0	0	41718.9	0	0		20.6615	0.890529
32.37	8.214	89.301	119.047		2	157.5	0	0	41718.9	0	0		20.7449	0.891393
32.5	10.17	87.288	112.226		2	157.5	0	0	41718.9	0	0		20.8282	0.892249
32.63	7.929	86.341	113.858		2	157.5	0	0	41718.9	0	0		20.9115	0.893097
32.76	8.304	85.076	111.708		2	182.75	39.901	189.6	41718.9	0.00454472	0.454472		20.9948	0.893936
32.89	7.402	85.697	115.292		2	182.75	18.907	61.844	41718.9	0.0014824	0.14824		21.0781	0.894769
33.02	9.366	83.824	118.849		2	182.75	8.997	20.3007	41718.9	0.000486606	0.0486606		21.1614	0.895593
33.15	7.321	79.801	110.057		2	182.75	6.65	12.9002	41718.9	0.000309217	0.0309217		21.2447	0.896409
33.28	9.17	87.382	116.137		2	182.75	0	0	41718.9	0	0		21.328	0.897219
33.41	8.339	82.779	114.33		2	182.75	0	0	41718.9	0	0		21.4114	0.898021
33.54	7.491	84.853	116.839		2	182.75	0	0	41718.9	0	0		21.4947	0.898814
33.67	9.5	89.507	119.625		2	182.75	0	0	41718.9	0	0		21.578	0.899601
33.8	7.384	84.419	114.321		2	182.75	0	0	41718.9	0	0		21.6613	0.900379
33.93	8.161	82.015	113.938		2	182.75	0	0	41718.9	0	0		21.7446	0.901151
34.06	7.812	88.591	111.473		2	182.75	0	0	41718.9	0	0		21.8279	0.901915
34.19	8.679	93.47	110.054		2	182.75	0	0	41718.9	0	0		21.9112	0.902672
34.32	7.562	85.385	117.625		2	182.75	0	0	41718.9	0	0		21.9945	0.90342
34.45	8.732	89.431	114.562		2	182.75	0	0	41718.9	0	0		22.0779	0.904163
34.58	10.83	84.891	113.562		2	182.75	0	0	41718.9	0	0		22.1612	0.904898
34.71	8.241	85.898	111.152		2	182.75	0	0	41718.9	0	0		22.2445	0.905625
34.84	8.116	83.409	109.179		2	182.75	0	0	41718.9	0	0		22.3278	0.906345
34.97	8.482	85.314	122.652		2	204.25	15.782	47.1636	41718.9	0.00113051	0.113051		22.4111	0.907059
35.1	8.661	85.467	120.402		2	204.25	7.826	16.4692	41718.9	0.000394767	0.0394767		22.4944	0.907765
35.23	8.429	80.692	117.455		2	204.25	8.869	19.869	41718.9	0.000476259	0.0476259		22.5777	0.908464
35.36	8.339	85.686	112.411		2	204.25	0	0	41718.9	0	0		22.661	0.909156
35.49	9.107	84	115.262		2	204.25	0	0	41718.9	0	0		22.7444	0.909841
35.62	10.018	84.051	110.922		2	204.25	0	0	41718.9	0	0		22.8277	0.91052
35.75	8.973	81.051	121.641		2	204.25	0	0	41718.9	0	0		22.911	0.911192
35.88	9.518	83.417	111.303		2	204.25	0	0	41718.9	0	0		22.9943	0.911856
36.01	8.527	81.737	115.89		2	204.25	0	0	41718.9	0	0		23.0776	0.912513
36.14	7.607	82.66	115.046		2	204.25	0	0	41718.9	0	0		23.1609	0.913165
36.27	7.643	80.936	120.596		2	204.25	0	0	41718.9	0	0		23.2442	0.913809
36.4	7.634	81.481	112.45		2	204.25	0	0	41718.9	0	0		23.3275	0.914447
36.53	7.071	84.036	115.11		2	204.25	0	0	41718.9	0	0		23.4109	0.915078
36.66	7.875	83.679	120.927		2	204.25	0	0	41718.9	0	0		23.4942	0.915702
36.79	7.67	86.423	104.107		2	204.25	0	0	41718.9	0	0		23.5775	0.916319
36.92	7.018	88.917	109.748		2	233.667	0	0	41718.9	0	0		23.6608	0.916932
37.05	9.125	88.477	120.388		3	1.28333	0	0	44857.6	0	0		23.7441	0.917536
37.18	9.679	89.136	110.298		3	25.3667	23.341	84.8287	44857.6	0.00189107	0.189107		23.8274	0.918134
37.31	9.5	86.943	118.774		3	25.3667	19.299	63.7773	44857.6	0.00142177	0.142177		23.9107	0.918726
37.44	8.232	81.143	117.121		3	25.3667	19.299	63.7773	44857.6	0.00142177	0.142177		23.994	0.919312
37.57	7.857	82.393	115.613		3	25.3667	19.951	67.0364	44857.6	0.00149443	0.149443		24.0774	0.919891
37.7	7.768	85.443	112.315		3	25.3667	19.038	62.4879	44857.6	0.00139303	0.139303		24.1607	0.920465
37.83	8.536	85.235	110.895		3	25.3667	21.776	76.4418	44857.6	0.0017041	0.17041		24.244	0.921031
37.96	8.25	87.144	118.919		3	25.3667	20.211	68.3511	44857.6	0.00152373	0.152373		24.3273	0.921592
38.09	8.071	85.705	115.121		3	25.3667	19.82	66.3773	44857.6	0.00147973	0.147973		24.4106	0.922146
38.22	7.973	83.937	117.306		3	25.3667	21.646	75.7583	44857.6	0.00168886	0.168886		24.4939	0.922694
38.35	8.652	88.296	111.653		3	25.3667	19.82	66.3773	44857.6	0.00147973	0.147973		24.5772	0.923236
38.48	8.554	88.669	115.637		3	25.3667	19.951	67.0364	44857.6	0.00149443	0.149443		24.6606	0.923772
38.61	8.482	88.563	117.282		3	25.3667	21.906	77.1274	44857.6	0.00171938	0.171938		24.7439	0.924302
38.74	7.643	91.592	115.097		3	25.3667	18.647	60.5727	44857.6	0.00135033	0.135033		24.8272	0.924825
38.87	8.295	86.204	113.371		3	25.3667	15.647	46.5597	44857.6	0.00103794	0.103794		24.9105	0.925343
39	7.375	86.218	114.25		3	25.3667	19.951	67.0364	44857.6	0.00149443	0.149443		24.9938	0.925855
39.13	8.732	82.817	118.717		3	25.3667	19.559	65.0704	44857.6	0.0014506	0.14506		25.0771	0.926362
39.26	7.67	89.317	123.402		3	25.3667	19.429	64.4228	44857.6	0.00143616	0.143616		25.1604	0.926862
39.39	9.098	86.972	118.435		3	45.6167	54.375	301.622	44857.6	0.00672398	0.672398		25.2437	0.927356
39.52	8.955	84.824	121.163		3	45.6167	45.769	232.928	44857.6	0.0051926	0.51926		25.3271	0.927844
39.65	9.366	79.838	118.304		3	45.6167	49.029	258.252	44857.6	0.00575714	0.575714		25.4104	0.928327
39.78	8.625	83.901	120.511		3	45.6167	58.678	338.125	44857.6	0.00753773	0.753773		25.4937	0.928804
39.91	8.375	85.244	114.674		3	45.6167	51.245	275.957	44857.6	0.00615184	0.615184		25.577	0.929275
40.04	7.589	85.811	118.63		3	45.6167	60.895	357.467	44857.6	0.00796893	0.796893		25.6603	0.929741
40.17	10.384	88.206	104.783		3	45.6167	46.682	239.932	44857.6	0.00534874	0.534874		25.7436	0.930201
40.3	9.866	87.419	117.435		3	45.6167	44.204	221.083	44857.6	0.00492856	0.492856		25.8269	0.930655
40.43	7.92	84.39	115.446		3	45.6167	49.942	265.499	44857.6	0.0059187	0.59187		25.9102	0.931104
40.56	8.688	85.294	119.198		3	45.6167	47.725	248.018	44857.6	0.005529	0.5529		25.9936	0.931548
40.69	8.652	88.083	114.058		3	92.2	53.332	292.985	44857.6	0.00653144	0.653144		26.0769	0.931985
40.82	8.509	82.917	121.43		3	92.2	40.683	195.202	44857.6	0.00435158	0.435158		26.1602	0.932418
40.95	8.786	83.53	119.035		3	92.2	53.853	297.289	44857.6	0.00662739	0.662739		26.2435	0.932844
41.08	8.348	83.492	121.477		3	92.2	65.198	396.018	44857.6	0.00882834	0.882834		26.3268	0.933265
41.21	7.705	86.301	119.462		3	92.2	64.155	386.553	44857.6	0.00861734	0.861734		26.4101	0.933682
41.34	7.884	89.125	125.714		3	92.2	43.422	215.243	44857.6	0.00479835	0.479835		26.4934	0.934093
41.47	8.884	86.993	123.726		3	92.2	58.156	333.623	44857.6	0.00743737	0.743737		26.5767	0.934498
41.6	8.259	83.956	117.102		3	92.2	65.85	401.974	44857.6	0.0089611	0.89611		26.6601	0.934898
41.73	8.652	88.904	116.318		3	92.2	54.766	304.881	44857.6	0.00679664	0.679664		26.7434	0.935293
41.86	8.125	89.508	117.432		3	92.2	48.638	255.169	44857.6	0.00568841	0.568841		26.8267	0.935682
41.99	8.866	83.008	125.818		3	92.2	57.244	325.806	44857.6	0.00726311	0.726311		26.91	0.936067
42.12	7.911	85.776	127.136		3	92.2	60.504	354.03	44857.6	0.0078923	0.78923		26.9933	0.936445
42.25	8.518	87.543	111.42		3	92.2	59.591	346.047	44857.6	0.00771433	0.771433		27.0766	0.93682
42.38	8.607	85.421	114.386		3	92.2	58.808	339.249	44857.6	0.00756279	0.756279		27.1599	0.937189
42.51	8.08	87.688	120.44		3	121.2	34.54	152.703	44857.6	0.00340417	0.340417		27.2432	0.937553
42.64	8.312	84.528	123.06		3	121.2	48.913	257.336	44857.6	0.00573672	0.573672		27.3266	0.937911
42.77	7.768	87.118	113.375		3	121.2	46.131	235.696	44857.6	0.00525432	0.525432		27.4099	0.938265
42.9	7.866	87.951	116.054		3	121.2	50.072	266.536	44857.6	0.00594183	0.594183		27.4932	0.938614
43.03	8.446	89.431	121.359		3	121.2	55.404	310.224	44857.6	0.00691575	0.691575		27.5765	0.938958
43.16	8.125	84.514	118.022		3	121.2	60.967	358.101	44857.6	0.00798307	0.798307		27.6598	0.939297
43.29	9.018	85.698	113.315		3	121.2	53.781	296.693	44857.6	0.0066141	0.66141		27.7431	0.93963
43.42	7.455	89.994	113.174		3	121.2	51.695	279.6	44857.6	0.00623305	0.623305		27.8264	0.93996
43.55	7.295	87.352	112.076		3	121.2	49.376	260.998	44857.6	0.00581837	0.581837		27.9097	0.940284
43.68	9.241	86.824	114.25		3	121.2	58.649	337.874	44857.6	0.00753214	0.753214		27.9931	0.940604
43.81	7.348	84.134	113.37		3	121.2	62.358	370.427	44857.6	0.00825783	0.825783		28.0764	0.940918
43.94	6.643	82.732	116.717		3	121.2	71.399	453.839	44857.6	0.0101173	1.01173		28.1597	0.941228
44.07	8.018	88.622	118.891		3	121.2	48.913	257.336	44857.6	0.00573672	0.573672		28.243	0.941534
44.2	8.214	84.897	122.481		3	121.2	46.131	235.696	44857.6	0.00525432	0.525432		28.3263	0.941834
44.33	6.714	83.513	125.723		3	121.2	50.767	272.105	44857.6	0.00606596	0.606596		28.4096	0.94213
44.46	8.045	84.321	113.036		3	121.2	69.081	431.918	44857.6	0.00962865	0.962865		28.4929	0.942421
44.59	7.973	86.007	110.787		3	121.2	63.749	382.89	44857.6	0.00853567	0.853567		28.5762	0.942708
44.72	9.152	86.606	116.101		3	121.2	40.104	191.049	44857.6	0.00425901	0.425901		28.6596	0.942989
44.85	8.795	84.979	104.596		3	121.2	44.74	225.117	44857.6	0.00501847	0.501847		28.7429	0.943267
44.98	7.384	84.917	118.775		3	121.2	47.29	244.635	44857.6	0.00545358	0.545358		28.8262	0.943539
45.11	7.705	81.981	121.461		3	121.2	59.808	347.939	44857.6	0.00775651	0.775651		28.9095	0.943808
45.24	8.464	89.929	118.281		3	145.783	4.404	6.9524	44857.6	0.000154988	0.0154988		28.9928	0.944071
45.37	7.161	83.962	120.048		3	145.783	19.936	66.9608	44857.6	0.00149274	0.149274		29.0761	0.944331
45.5	10.107	87.333	124.398		3	145.783	5.332	9.26188	44857.6	0.000206473	0.0206473		29.1594	0.944586
45.63	9.018	82.737	122.49		3	145.783	9.504	22.0406	44857.6	0.000491346	0.0491346		29.2427	0.944837
45.76	8.589	85.885	121.733		3	145.783	7.418	15.1983	44857.6	0.000338811	0.0338811		29.3261	0.945082
45.89	7.786	87.43	119.605		3	145.783	3.941	5.88537	44857.6	0.000131201	0.0131201		29.4094	0.945324
46.02	7.562	83.852	120.141		3	145.783	1.159	0.938618	44857.6	2.09244e-05	0.00209244		29.4927	0.945561
46.15	8.054	84.923	117.446		3	145.783	10.432	25.3463	44857.6	0.00056504	0.056504		29.576	0.945794
46.28	7.83	90.774	110.522		3	145.783	5.795	10.4941	44857.6	0.000233942	0.0233942		29.6593	0.946023
46.41	7.973	87.27	112.88		3	145.783	5.1	8.66401	44857.6	0.000193145	0.0193145		29.7426	0.946248
46.54	8.75	90.416	116.5		3	145.783	4.173	6.41263	44857.6	0.000142955	0.0142955		29.8259	0.946469
46.67	7.527	94.54	114.174		3	145.783	9.504	22.0406	44857.6	0.000491346	0.0491346		29.9092	0.946685
46.8	8.223	81.453	118.512		3	145.783	5.564	9.87289	44857.6	0.000220094	0.0220094		29.9926	0.946896
46.93	6.839	88.38	118.663		3	145.783	3.941	5.88537	44857.6	0.000131201	0.0131201		30.0759	0.947105
47.06	8.161	87.212	123.788		3	145.783	28.745	115.933	44857.6	0.00258447	0.258447		30.1592	0.947308
47.19	7.857	80.756	113.624		3	145.783	7.418	15.1983	44857.6	0.000338811	0.0338811		30.2425	0.947507
47.32	6.679	86.744	120.161		3	145.783	8.809	19.6677	44857.6	0.000438447	0.0438447		30.3258	0.947703
47.45	8.67	81.955	123.86		3	145.783	26.195	100.854	44857.6	0.0022483	0.22483		30.4091	0.947895
47.58	8.161	86.821	117.731		3	145.783	3.941	5.88537	44857.6	0.000131201	0.0131201		30.4924	0.948082
47.71	8.741	84.878	118.923		3	145.783	19.936	66.9608	44857.6	0.00149274	0.149274		30.5758	0.948265
47.84	9.598	83.838	116.365		3	171.2	5.1	8.66401	44857.6	0.000193145	0.0193145		30.6591	0.948444
47.97	8.384	87.134	110.327		3	171.2	7.418	15.1983	44857.6	0.000338811	0.0338811		30.7424	0.948619
48.1	8.268	82.303	116.5		3	171.2	9.273	21.2419	44857.6	0.000473541	0.0473541		30.8257	0.948791
48.23	6.92	83.803	119.25		3	171.2	11.823	30.5813	44857.6	0.00068174	0.068174		30.909	0.948959
48.36	8.589	90.035	124.115		3	171.2	5.564	9.87289	44857.6	0.000220094	0.0220094		30.9923	0.949122
48.49	8.464	79.296	120.49		3	171.2	4.404	6.9524	44857.6	0.000154988	0.0154988		31.0756	0.949282
48.62	7.438	87.923	116.096		3	171.2	7.882	16.6463	44857.6	0.000371092	0.0371092		31.1589	0.949438
48.75	8.393	87.912	120.519		3	171.2	12.054	31.4819	44857.6	0.000701818	0.0701818		31.2423	0.94959
48.88	7.652	83.934	122.385		3	171.2	9.273	21.2419	44857.6	0.000473541	0.0473541		31.3256	0.949738
49.01	7.812	93.723	122.683		3	171.2	8.809	19.6677	44857.6	0.000438447	0.0438447		31.4089	0.949883
49.14	9.875	87.416	122.859		3	171.2	21.791	76.5208	44857.6	0.00170586	0.170586		31.4922	0.950023
49.27	8.071	86.693	120.554		3	171.2	7.186	14.4909	44857.6	0.000323041	0.0323041		31.5755	0.95016
49.4	7.679	90.38	115.554		3	171.2	1.159	0.938618	44857.6	2.09244e-05	0.00209244		31.6588	0.950294
49.53	6.946	89.102	119.565		3	193.283	4.952	8.28962	44857.6	0.000184798	0.0184798		31.7421	0.950423
49.66	8.625	88.299	117.596		3	193.283	4.031	6.08812	44857.6	0.000135721	0.0135721		31.8254	0.950549
49.79	7.054	88.847	123.202		3	193.283	3.34	4.59181	44857.6	0.000102364	0.0102364		31.9088	0.950672
49.92	7.732	83.431	122.136		3	193.283	5.874	10.7094	44857.6	0.000238742	0.0238742		31.9921	0.95079
50.05	8.598	85.825	120.761		3	193.283	3.916	5.82945	44857.6	0.000129955	0.0129955		32.0754	0.950905
50.18	8.223	83.657	114.548		3	193.283	4.031	6.08812	44857.6	0.000135721	0.0135721		32.1587	0.951016
50.31	8.366	82.263	114.356		3	193.283	4.722	7.71885	44857.6	0.000172074	0.0172074		32.242	0.951124
50.44	8.366	87.664	120.364		3	193.283	4.031	6.08812	44857.6	0.000135721	0.0135721		32.3253	0.951228
50.57	6.714	86.168	119.455		3	193.283	5.874	10.7094	44857.6	0.000238742	0.0238742		32.4086	0.951329
50.7	8.616	85.307	123.443		3	193.283	3.916	5.82945	44857.6	0.000129955	0.0129955		32.4919	0.951426
50.83	7.83	87.088	118.346		3	193.283	2.303	2.62909	44857.6	5.86095e-05	0.00586095		32.5753	0.95152
50.96	8.473	83.445	114.914		3	214.783	0	0	44857.6	0	0		32.6586	0.951611
51.09	8.348	87.066	120.699										32.7419	0.951697
51.22	8.161	87.226	119.398										32.8252	0.951781
51.35	8.393	83.654	121.226										32.9085	0.95186
51.48	8.268	88.19	124.442										32.9918	0.951938
51.61	8.152	85.701	120.476										33.0751	0.952011
51.74	8.071	91.088	127.216										33.1584	0.952081
51.87	8.009	85.328	115.318										33.2418	0.952148
52	8.045	87.642	126.69										33.3251	0.952211
52.13	8.554	86.277	116.115										33.4084	0.952271
52.26	8.107	87.978	120.176										33.4917	0.952328
52.39	7.42	85.007	121.306										33.575	0.952382
52.52	7.384	93.285	122.271										33.6583	0.952432
52.65	8.277	89.759	113.375										33.7416	0.952479
52.78	8.071	86.489	115.034										33.8249	0.952523
52.91	8.045	88.071	110.409										33.9083	0.952564
53.04	8.071	86.263	121.477										33.9916	0.952601
53.17	7.17	89.551	119.898										34.0749	0.952636
53.3	7.277	87.282	126.011										34.1582	0.952668
53.43	7.973	87.25	117.941										34.2415	0.952696
53.56	9.473	84.84	116.576										34.3248	0.952721
53.69	7.902	89.699	127.835										34.4081	0.952744
53.82	9.009	87.673	116.288										34.4914	0.952763
53.95	9.554	83.244	127.096										34.5748	0.952779
54.08	8.062	84.731	124.721										34.6581	0.952792
54.21	8.009	84.397	123.862										34.7414	0.952803
54.34	8.366	87.923	112.532										34.8247	0.95281
54.47	7.938	86.468	121.681										34.908	0.952814
54.6	7.491	83.932	119.255										34.9913	0.952815
54.73	9.107	86.841	119.628										35.0746	0.952813
54.86	8.277	91.843	120.512										35.1579	0.952809
54.99	7.938	90.986	121.88										35.2413	0.952802
55.12	7.696	87.414	113.135										35.3246	0.952792
55.25	8.33	87.45	118.284										35.4079	0.952779
55.38	8.286	92.557	111.773										35.4912	0.952763
55.51	7.205	91.064	119.761										35.5745	0.952745
55.64	7.143	90.386	124.466										35.6578	0.952723
55.77	9.241	91.485	117.466										35.7411	0.952699
55.9	8.348	86.981	117.068										35.8244	0.952672
56.03	7.786	88.788	110.173										35.9078	0.952642
56.16	8.491	88.462	119.023										35.9911	0.95261
56.29	7.714	91.154	123.489										36.0744	0.952575
56.42	9.42	90.294	120.761										36.1577	0.952537
56.55	8.857	92.015	126.443										36.241	0.952497
56.68	8.179	93.25	112.471										36.3243	0.952453
56.81	9.732	86.978	118.5										36.4076	0.952407
56.94	7.714	88.868	117.239										36.4909	0.952359
57.07	7.938	88.478	123.935										36.5743	0.952309
57.2	8.696	88.879	119.043										36.6576	0.952255
57.33	8.42	84.364	123.185										36.7409	0.952199
57.46	7.857	89.276	124.804										36.8242	0.95214
57.59	7.188	85.644	113.196										36.9075	0.952079
57.72	7.938	82.856	121.25										36.9908	0.952015
57.85	8.143	86.493	119										37.0741	0.951949
57.98	7.991	86.684	125.935										37.1575	0.95188
58.11	7.25	84.397	115.717										37.2408	0.951809
58.24	8.804	83.206	112.946										37.3241	0.951735
58.37	9.188	82.272	119.26										37.4074	0.951659
58.5	8.125	88.419	115.054										37.4907	0.95158
58.63	9.946	91.632	121.849										37.574	0.951499
58.76	8.946	87.803	120.559										37.6573	0.951416
58.89	8.196	87.348	124.312										37.7406	0.951329
59.02	6.714	88.192	111.699										37.824	0.951241
59.15	8.116	86.993	123.247										37.9073	0.951151
59.28	9.223	83.796	127.452										37.9906	0.951058
59.41	7.714	90.533	124.163										38.0739	0.950963
59.54	8.946	90.533	118.886										38.1572	0.950865
59.67	7.857	94.051	120.765										38.2405	0.950765
59.8	8.027	88.883	117.932										38.3238	0.950663
59.93	8.955	86.199	112.971										38.4071	0.950558
60.06	8.196	87.09	118.429										38.4905	0.950452
60.19	8.045	86.449	121.476										38.5738	0.950343
60.32	9.223	87.359	119.19										38.6571	0.950232
60.45	8.571	81.564	117.976										38.7404	0.950118
60.58	8.196	88.737	111.405										38.8237	0.950002
60.71	9.062	87.186	117.875										38.907	0.949885
60.84	8.786	90.924	118.455										38.9903	0.949765
60.97	7.33	84.421	116.977										39.0736	0.949642
61.1	8.107	89.8	123.045										39.157	0.949517
61.23	8.188	89.107	124.739										39.2403	0.949391
61.36	9.938	88.621	112.227										39.3236	0.949262
61.49	8.625	86.378	118.216										39.4069	0.949132
61.62	9.518	93.949	117										39.4902	0.948999
61.75	8.598	90.994	121.841										39.5735	0.948864
61.88	8.152	85.667	120.875										39.6568	0.948727
62.01	8	84.929	117.091										39.7401	0.948588
62.14	7.795	93.494	111.761										39.8235	0.948447
62.27	8.098	82.308	119.524										39.9068	0.948303
62.4	7.759	83.679	122.583										39.9901	0.948159
62.53	7.786	88.942	120.536										40.0734	0.948011
62.66	7.518	88.2	116.762										40.1567	0.947862
62.79	7.741	94.129	120.071										40.24	0.947711
62.92	7.92	86.893	127.567										40.3233	0.947558
63.05	8.116	86.115	122.827										40.4066	0.947402
63.18	7.607	86.314	115.923										40.49	0.947246
63.31	8.089	86.818	119.423										40.5733	0.947086
63.44	7.75	94.701	115.808										40.6566	0.946926
63.57	7.821	87.756	117.106										40.7399	0.946763
63.7	8.438	84.81	113.651										40.8232	0.946597
63.83	7.661	91.19	117.376										40.9065	0.946431
63.96	7.741	85.634	109.226										40.9898	0.946262
64.09	9.071	89.331	112.411										41.0731	0.946092
64.22	8.429	88.232	124.57										41.1565	0.94592
64.35	8.009	84.923	118.903										41.2398	0.945746
64.48	7.83	84.09	120.06										41.3231	0.945569
64.61	8.116	85.494	117.654										41.4064	0.945392
64.74	8.982	86.173	126.043										41.4897	0.945213
64.87	7.518	82.788	119.478										41.573	0.945031
65	8.125	82.199	118.793										41.6563	0.944848
65.13	8.268	86.205	117.054										41.7396	0.944663
65.26	7.964	87.558	123.239										41.823	0.944477
65.39	8.018	91.324	117.685										41.9063	0.944287
65.52	8.705	87.563	118.772										41.9896	0.944098
65.65	7.509	89.627	118.641										42.0729	0.943906
65.78	7.545	86.93	124.065										42.1562	0.943712
65.91	7.902	91.62	119.239										42.2395	0.943516
66.04	7.759	89.282	118.12										42.3228	0.94332
66.17	8.473	86.173	115.231										42.4061	0.943121
66.3	7.402	87.81	123.12										42.4895	0.942921
66.43	7.866	87.768	116.517										42.5728	0.942719
66.56	8.446	79	122.438										42.6561	0.942515
66.69	9.839	88.648	122.157										42.7394	0.94231
66.82	8.411	85.838	112.627										42.8227	0.942102
66.95	7.241	87	118.308										42.906	0.941894
67.08	7.5	86.545	121.53										42.9893	0.941683
67.21	7.223	87.912	125.382										43.0727	0.941472
67.34	8.58	91.338	119.09										43.156	0.941259
67.47	7.464	91.824	121.528										43.2393	0.941044
67.6	9.473	86.494	116.753										43.3226	0.940827
67.73	8.089	95.205	119.438										43.4059	0.940609
67.86	8.473	92.712	123.916										43.4892	0.940389
67.99	8.911	87.368	114.644										43.5725	0.940168
68.12	8.223	87.059	114.545										43.6558	0.939945
68.25	8.089	90.581	127.466										43.7392	0.939721
68.38	8.384	90.382	127.364										43.8225	0.939495
68.51	7.375	91.096	120.761										43.9058	0.939268
68.64	8.75	86.015	120.068										43.9891	0.939038
68.77	8.643	89.978	113.943										44.0724	0.938808
68.9	8.241	85.902	127.534										44.1557	0.938577
69.03	6.929	89.841	118.42										44.239	0.938344
69.16	7.964	84.872	116.644										44.3223	0.938109
69.29	8.098	90.021	130.489										44.4057	0.937872
69.42	7.973	93.718	116.42										44.489	0.937635
69.55	8.839	88.577	126.295										44.5723	0.937396
69.68	8.455	86.803	117.545										44.6556	0.937155
69.81	8.491	87.261	125.193										44.7389	0.936914
69.94	8.152	94.359	111.807										44.8222	0.936671
70.07	7.679	87.965	113.346										44.9055	0.936426
70.2	8.911	91.761	117.871										44.9888	0.93618
70.33	7.357	84.951	119.871										45.0722	0.935933
70.46	7.598	87.599	122.419										45.1555	0.935684
70.59	7.625	93.739	121.075										45.2388	0.935434
70.72	7.714	87.796	119.904										45.3221	0.935183
70.85	6.991	85.654	118.495										45.4054	0.93493
70.98	7.491	88.891	125.258										45.4887	0.934676
71.11	8.429	87.224	125.183										45.572	0.93442
71.24	7.679	91.756	128.183										45.6553	0.934164
71.37	7.786	86.071	119.696										45.7387	0.933906
71.5	9.902	96.277	129.065										45.822	0.933646
71.63	7.125	88.029	114.815										45.9053	0.933385
71.76	7.518	90.518	120.109										45.9886	0.933124
71.89	7.723	87.78	114.761										46.0719	0.932861
72.02	6.929	92.603	113.38										46.1552	0.932596
72.15	7.92	87.652	116.272										46.2385	0.932331
72.28	6.848	88.567	112.202										46.3218	0.932064
72.41	7.893	88.883	123.478										46.4052	0.931795
72.54	7.777	89.699	125.424										46.4885	0.931526
72.67	7.241	93.162	121.522										46.5718	0.931256
72.8	8.875	90.401	117.326										46.6551	0.930984
72.93	7.75	90.282	117.635										46.7384	0.930711
73.06	9.625	91.782	120.971										46.8217	0.930437
73.19	8.214	92.838	123.221										46.905	0.930162
73.32	8.982	87.246	119.596										46.9883	0.929885
73.45	8.036	88.155	121.26										47.0717	0.929607
73.58	6.982	85.275	123.558										47.155	0.929329
73.71	7.973	93.563	117.952										47.2383	0.929048
73.84	7.42	90.768	120.346										47.3216	0.928767
73.97	7.786	94.366	120.913										47.4049	0.928486
74.1	8.098	87.803	127.904										47.4882	0.928201
74.23	7.589	92.622	126.01										47.5715	0.927917
74.36	7.812	94.705	115.808										47.6548	0.927632
74.49	8.232	98.029	116.988										47.7382	0.927345
74.62	7.946	88.9	122.539										47.8215	0.927057
74.75	9.321	94.357	122.371										47.9048	0.926768
74.88	7.812	93.693	114.034										47.9881	0.926478
75.01	10.062	88.793	123.551										48.0714	0.926187
75.14	9.732	87.977	118.096										48.1547	0.925895
75.27	7.839	92.66	122.413										48.238	0.925601
75.4	8.741	88.759	126.79										48.3213	0.925307
75.53	8.277	94.15	118.095										48.4047	0.925012
75.66	7.83	89.115	117.818										48.488	0.924716
75.79	7.643	92.682	123.102										48.5713	0.924418
75.92	7.438	92.797	125.459										48.6546	0.924119
76.05	9.5	88.662	122.227										48.7379	0.92382
76.18	7.714	91.054	117.409										48.8212	0.92352
76.31	8.143	87.405	123.31										48.9045	0.923218
76.44	7.205	87.188	113.914										48.9879	0.922916
76.57	7.875	92.602	120.913										49.0712	0.922612
76.7	7.295	88.09	122.108										49.1545	0.922308
76.83	8.25	89.577	116.914										49.2378	0.922002
76.96	8.607	87.547	119.527										49.3211	0.921696
77.09	8.214	90.891	121.129										49.4044	0.921389
77.22	8.295	93.416	117.247										49.4877	0.92108
77.35	8.625	89.102	121.74										49.571	0.920771
77.48	8.339	85.795	125.311										49.6544	0.92046
77.61	8.312	95.258	118.86										49.7377	0.92015
77.74	9.518	89.39	120.419										49.821	0.919838
77.87	7.938	94.993	127.456										49.9043	0.919524
78	9.464	92.588	114.183										49.9876	0.91921
78.13	8.062	94.882	119.88										50.0709	0.918895
78.26	7.982	88.956	116.109										50.1542	0.91858
78.39	8.554	87.636	108.011										50.2375	0.918263
78.52	7.366	85.199	123.478										50.3209	0.917945
78.65	10.071	85.944	119.924										50.4042	0.917627
78.78	8.938	89.57	121.348										50.4875	0.917308
78.91	8.795	90.852	114.435										50.5708	0.916987
79.04	8.062	94.915	122.942										50.6541	0.916667
79.17	8.232	86.801	121.364										50.7374	0.916345
79.3	8.25	86.577	120.307										50.8207	0.916022
79.43	8.384	92.34	122.227										50.904	0.915698
79.56	8.286	86.577	123.375										50.9874	0.915374
79.69	8.205	87.821	116.568										51.0707	0.915048
79.82	7.643	82.609	119.779										51.154	0.914722
79.95	8.232	85.141	122.577										51.2373	0.914395
80.08	7.902	88.917	126.433										51.3206	0.914068
80.21	9.205	88.083	114.702										51.4039	0.913738
80.34	7.652	90.878	120.038										51.4872	0.913409
80.47	8.661	93.859	124.76										51.5705	0.913079
80.6	7.098	97.327	121.673										51.6539	0.912747
80.73	8.902	91.853	122.067										51.7372	0.912416
80.86	8.67	87.261	121.423										51.8205	0.912083
80.99	9.125	89.479	118.615										51.9038	0.91175
81.12	8.857	90.169	116.413										51.9871	0.911416
81.25	9.67	91.697	123.192										52.0704	0.911081
81.38	8.179	84.901	116.26										52.1537	0.910745
81.51	7.473	88.808	119.24										52.237	0.910409
81.64	7.518	87.647	118.798										52.3204	0.910072
81.77	7.009	83.09	119.885										52.4037	0.909733
81.9	7.259	86.763	119.615										52.487	0.909395
82.03	7.321	91.045	118.76										52.5703	0.909056
82.16	8.286	93.098	117.279										52.6536	0.908716
82.29	8.509	87.514	120.288										52.7369	0.908375
82.42	7.598	89.829	116.433										52.8202	0.908034
82.55	8.152	86.55	119.337										52.9035	0.907691
82.68	9.384	92.571	115.606										52.9869	0.907348
82.81	9.143	89.393	119.048										53.0702	0.907004
82.94	7.857	92.023	122.356										53.1535	0.90666
83.07	7.634	85.526	121.125										53.2368	0.906315
83.2	8.938	87.22	122.161										53.3201	0.905969
83.33	8.17	85.429	120.318										53.4034	0.905623
83.46	7.973	92.043	121.902										53.4867	0.905275
83.59	7.741	90.393	117.565										53.57	0.904927
83.72	7.705	95.171	128.033										53.6534	0.904579
83.85	8.25	89.793	112.57										53.7367	0.90423
83.98	7.759	92.47	116.88										53.82	0.90388
84.11	8.482	91.814	124.065										53.9033	0.90353
84.24	8.464	90.609	115.793										53.9866	0.903179
84.37	9.893	90.583	121.045										54.0699	0.902827
84.5	6.536	87	125.011										54.1532	0.902475
84.63	7.571	86.955	125.775										54.2365	0.902121
84.76	8.982	90.308	125.087										54.3199	0.901768
84.89	7.661	91.545	129.605										54.4032	0.901414
85.02	8.464	89.308	127.012										54.4865	0.901059
85.15	8.768	91.186	120.919										54.5698	0.900703
85.28	9.679	93.141	124.5										54.6531	0.900347
85.41	8.107	91.141	113.761										54.7364	0.899991
85.54	7.795	87.148	125.228										54.8197	0.899634
85.67	7.348	88.324	119.522										54.903	0.899276
85.8	8.812	90.711	125.533										54.9864	0.898917
85.93	7.384	91.12	125.587										55.0697	0.898558
86.06	7.812	89.592	121.467										55.153	0.898198
86.19	7.473	91.824	122.761										55.2363	0.897838
86.32	7.804	89.085	124.511										55.3196	0.897477
86.45	7.188	88.725	119.756										55.4029	0.897116
86.58	8.036	89.519	126.314										55.4862	0.896755
86.71	7.384	91.909	117.919										55.5696	0.896391
86.84	8.089	94.076	125.488										55.6529	0.896029
86.97	8.804	92.272	119.635										55.7362	0.895665
87.1	7.732	85.919	119.978										55.8195	0.895301
87.23	8.205	94.669	121.837										55.9028	0.894937
87.36	7.812	87.75	117										55.9861	0.894571
87.49	8.911	94.066	124.783										56.0694	0.894206
87.62	7.982	88.963	128.87										56.1527	0.893839
87.75	9.125	91.22	121.424										56.2361	0.893473
87.88	8.054	90.652	109.467										56.3194	0.893105
88.01	7.384	87.205	127.25										56.4027	0.892738
88.14	7.893	90.179	122.011										56.486	0.89237
88.27	8.277	87.288	119.326										56.5693	0.892
88.4	8.554	87.641	115.663										56.6526	0.891631
88.53	8.589	88.962	117.12										56.7359	0.891262
88.66	7.321	88.391	118.957										56.8192	0.890892
88.79	8.67	92.391	111.533										56.9026	0.89052
88.92	7.589	83.603	123.272										56.9859	0.890149
89.05	8.045	88.468	118.707										57.0692	0.889778
89.18	6.089	93.904	120.565										57.1525	0.889405
89.31	8.277	92.699	127.462										57.2358	0.889033
89.44	7.366	88.006	115.558										57.3191	0.888659
89.57	8.116	93.115	114.913										57.4024	0.888286
89.7	8.732	85.558	120.144										57.4857	0.887912
89.83	8.446	90.75	120.971										57.5691	0.887538
89.96	7.875	89.147	120.875										57.6524	0.887163
90.09	6.634	87.609	114.519										57.7357	0.886787
90.22	7.839	92.231	119.577										57.819	0.886411
90.35	8.509	90.686	114.163										57.9023	0.886035
90.48	9.143	84.365	128.741										57.9856	0.885658
90.61	8.241	90.248	126.247										58.0689	0.885281
90.74	7.911	90.095	119.516										58.1522	0.884903
90.87	7.857	87.774	126.444										58.2356	0.884525
91	8.071	91.956	121.14										58.3189	0.884146
91.13	8.116	90.328	114.785										58.4022	0.883768
91.26	7.375	88.613	116.148										58.4855	0.883389
91.39	8.268	94.431	123.115										58.5688	0.883008
91.52	9.161	90.803	119.716										58.6521	0.882628
91.65	9.062	89.752	121.852										58.7354	0.882248
91.78	7.821	94.489	121.739										58.8187	0.881868
91.91	7.589	85.869	125.886										58.9021	0.881486
92.04	8.438	90.438	122.193										58.9854	0.881104
92.17	8.696	87.788	123.034										59.0687	0.880722
92.3	7.893	93.007	122.625										59.152	0.88034
92.43	8.545	90.606	123.462										59.2353	0.879957
92.56	7.5	91.292	122.148										59.3186	0.879573
92.69	8.384	93.613	122.33										59.4019	0.87919
92.82	7.67	93.226	119.989										59.4852	0.878806
92.95	9	91.467	124.966										59.5686	0.878421
93.08	7.286	90.073	129.058										59.6519	0.878037
93.21	8.455	92.218	121.729										59.7352	0.877652
93.34	7.446	91.639	126.141										59.8185	0.877266
93.47	8.795	87.496	124.977										59.9018	0.87688
93.6	7.768	94.489	116.659										59.9851	0.876494
93.73	6.741	84.083	123.727										60.0684	0.876108
93.86	8.973	91.65	119.818										60.1517	0.875721
93.99	8.429	90.338	125.471										60.2351	0.875334
94.12	8.036	88.264	120.176										60.3184	0.874946
94.25	8.161	87.493	119.327										60.4017	0.874558
94.38	8.482	85.574	125.693										60.485	0.87417
94.51	8.125	88.811	122.216										60.5683	0.873781
94.64	8.679	93.818	123.693										60.6516	0.873392
94.77	8.009	93.027	123.67										60.7349	0.873003
94.9	7.571	88.932	125.75										60.8182	0.872613
95.03	6.446	94.473	124.096										60.9016	0.872224
95.16	8.071	86.297	121.163										60.9849	0.871834
95.29	8.277	92.061	118.302										61.0682	0.871443
95.42	7.393	92.926	117.467										61.1515	0.871052
95.55	8.679	86.838	119.25										61.2348	0.870661
95.68	8.625	93.701	114.641										61.3181	0.87027
95.81	7.839	86.767	127.261										61.4014	0.869878
95.94	8.518	94.368	125.663										61.4848	0.869486
96.07	9.536	92.511	126.641										61.5681	0.869094
96.2	8.759	86.692	126.186										61.6514	0.868701
96.33	8.214	91.705	120.523										61.7347	0.868309
96.46	8.33	94.328	115.962										61.818	0.867915
96.59	8.464	92.869	124.01										61.9013	0.867522
96.72	8.554	91.686	123.625										61.9846	0.867128
96.85	7.411	92.401	117.096										62.0679	0.866734
96.98	7.777	89.569	124.192										62.1513	0.86634
97.11	8.482	93.095	123.75										62.2346	0.865946
97.24	9.17	92.511	124.865										62.3179	0.865551
97.37	8.589	90.905	124.317										62.4012	0.865156
97.5	7.804	92.869	116.221										62.4845	0.86476
97.63	8.277	92.518	126.183										62.5678	0.864365
97.76	7.357	97.65	117.038										62.6511	0.863968
97.89	7.964	95.73	117.702										62.7344	0.863573
98.02	8.464	91.599	122.413										62.8178	0.863177
98.15	8.804	90.095	118.635										62.9011	0.86278
98.28	7.268	93.015	114.692										62.9844	0.862383
98.41	8.071	87.847	119.49										63.0677	0.861986
98.54	8.732	87.102	120.894										63.151	0.861588
98.67	7.179	89.029	111.875										63.2343	0.861191
98.8	8.062	94.584	114.462										63.3176	0.860794
98.93	7.982	90.139	128.683										63.4009	0.860395
99.06	8.018	89.927	115.519										63.4843	0.859997
99.19	8.143	90.708	117.192										63.5676	0.859598
99.32	9.518	92.827	120.362										63.6509	0.8592
99.45	8.179	88.224	128.244										63.7342	0.858801
99.58	8.304	87.224	127.011										63.8175	0.858402
99.71	7.848	87.731	114.424										63.9008	0.858002
99.84	8.357	91.878	122.283										63.9841	0.857603
99.97	7.688	92.769	126.761										64.0674	0.857203
100.1	7.688	92.667	125.291										64.1508	0.856803
100.23	9.768	94.391	108.884										64.2341	0.856402
100.36	6.875	88.276	121.244										64.3174	0.856002
100.49	7.491	87.872	112.098										64.4007	0.855602
100.62	7.205	86.66	120.457										64.484	0.855201
100.75	8.571	89.231	119.359										64.5673	0.854801
100.88	7.884	92.955	130.632										64.6506	0.854399
101.01	8.116	93.109	124.951										64.7339	0.853998
101.14	9.062	86.949	114.15										64.8173	0.853596
101.27	7.438	85.205	118.558										64.9006	0.853194
101.4	8.196	88.949	128.247										64.9839	0.852792
101.53	7.295	85.468	125.765										65.0672	0.85239
101.66	8.786	89.019	128.953										65.1505	0.851988
101.79	8.196	94.035	129.841										65.2338	0.851586
101.92	8.045	89.915	127.648										65.3171	0.851182
102.05	8.714	87.908	122										65.4004	0.850779
102.18	8.411	92.908	120.42										65.4838	0.850376
102.31	9.054	90.275	131.909										65.5671	0.849974
102.44	8.893	91.303	123.807										65.6504	0.84957
102.57	8.089	90.359	128.125										65.7337	0.849166
102.7	8.509	90.915	121.729										65.817	0.848763
102.83	7.857	89.394	126.765										65.9003	0.848359
102.96	8.562	91.162	120										65.9836	0.847955
103.09	7.554	93.155	122.423										66.0669	0.84755
103.22	7.536	91.972	121.471										66.1503	0.847146
103.35	8.866	93.599	121.615										66.2336	0.846742
103.48	9.25	94.528	122.01										66.3169	0.846337
103.61	8.58	90.423	116.183										66.4002	0.845933
103.74	8.598	91.725	120.808										66.4835	0.845527
103.87	9.357	87.451	124.548										66.5668	0.845123
104	7.25	90.853	117.077										66.6501	0.844718
104.13	7.232	89.487	121.933										66.7334	0.844313
104.26	8.17	93.276	123.048										66.8168	0.843907
104.39	7.571	93.724	117.933										66.9001	0.843502
104.52	7.268	90.135	122.096										66.9834	0.843095
104.65	9.696	87.154	122.538										67.0667	0.842689
104.78	8.018	91.064	112.423										67.15	0.842284
104.91	7.911	92.154	118.308										67.2333	0.841877
105.04	9.125	90.538	120.413										67.3166	0.841471
105.17	8.393	89.577	122.01										67.4	0.841065
105.3	9.045	91.417	123.712										67.4833	0.840659
105.43	7.938	90.667	122.75										67.5666	0.840252
105.56	8.438	87.769	115.087										67.6499	0.839845
105.69	8.5	85.378	129.942										67.7332	0.839438
105.82	9.179	91.744	124.394										67.8165	0.839031
105.95	8.366	90.763	119.183										67.8998	0.838624
106.08	7.679	91.314	121.769										67.9831	0.838217
106.21	7.893	89.84	115.587										68.0665	0.83781
106.34	9.696	90.391	116.817										68.1498	0.837403
106.47	8.17	89.482	116.702										68.2331	0.836995
106.6	8.116	88.527	116.423										68.3164	0.836588
106.73	7.241	95.149	125.202										68.3997	0.83618
106.86	8.375	91.5	122.846										68.483	0.835772
106.99	7.536	90.716	117.615										68.5663	0.835364
107.12	8.054	85.338	122.76										68.6496	0.834956
107.25	8.518	87.77	124.981										68.733	0.834548
107.38	8.277	94.927	125.615										68.8163	0.83414
107.51	6.562	87.286	119.75										68.8996	0.833732
107.64	9.018	88.244	122.894										68.9829	0.833323
107.77	7.973	90.174	125.981										69.0662	0.832915
107.9	8.464	91.939	125.337										69.1495	0.832506
108.03	8.196	93.742	120.721										69.2328	0.832098
108.16	8.259	87.824	125.798										69.3161	0.831689
108.29	8.277	85.625	122.971										69.3995	0.83128
108.42	7.714	89.794	121.212										69.4828	0.830871
108.55	7.67	87.882	121.644										69.5661	0.830462
108.68	9.295	93.221	126.087										69.6494	0.830054
108.81	7.759	89.846	129.151										69.7327	0.829644
108.94	8.5	92.144	117.86										69.816	0.829236
109.07	8.188	94.962	129.093										69.8993	0.828826
109.2	9.188	89.273	115.477										69.9826	0.828417
109.33	7.812	95.487	123.837										70.066	0.828008
109.46	8.107	95.409	117.489										70.1493	0.827598
109.59	8.562	89.037	127.88										70.2326	0.827189
109.72	8.196	88.949	112.63										70.3159	0.826779
109.85	8.384	91.077	122.37										70.3992	0.82637
109.98	8.232	92.043	116.109										70.4825	0.82596
110.11	10.357	89.43	119.88										70.5658	0.82555
110.24	7.054	88.058	120.12										70.6491	0.82514
110.37	8.027	87.394	121.576										70.7325	0.824731
110.5	8.375	90.23	116.207										70.8158	0.824321
110.63	7.938	87.49	117.946										70.8991	0.823911
110.76	8.134	96.659	121.12										70.9824	0.823501
110.89	8.241	92.919	124.12										71.0657	0.823091
111.02	7.696	89.425	117.581										71.149	0.822681
111.15	8.071	92.846	126.674										71.2323	0.822272
111.28	7.777	89.535	122.802										71.3156	0.821861
111.41	8.286	91.085	129.779										71.399	0.821451
111.54	8.161	89.57	136.907										71.4823	0.821041
111.67	7.866	87.549	125.904										71.5656	0.820631
111.8	8.214	96.085	125.462										71.6489	0.82022
111.93	8.375	92.775	131.01										71.7322	0.81981
112.06	8.161	87.789	123.452										71.8155	0.8194
112.19	7.411	93.648	122.26										71.8988	0.818989
112.32	7.732	94.261	118.279										71.9821	0.818579
112.45	8.982	93.042	123.144										72.0655	0.818169
112.58	7.143	89.697	120.769										72.1488	0.817758
112.71	8.089	90.908	120.51										72.2321	0.817348
112.84	7.545	90.085	118.337										72.3154	0.816937
112.97	7.58	89.556	120.481										72.3987	0.816527
113.1	9.482	90.352	125.106										72.482	0.816117
113.23	8.938	92.5	118.25										72.5653	0.815705
113.36	7.411	89.796	124.173										72.6486	0.815295
113.49	7.723	86.423	117.875										72.732	0.814885
113.62	7.491	93.113	121.625										72.8153	0.814474
113.75	6.616	92.904	116.798										72.8986	0.814063
113.88	8.286	90.372	118.375										72.9819	0.813653
114.01	8.723	91.38	119.865										73.0652	0.813242
114.14	8.571	92.263	116.192										73.1485	0.812831
114.27	8.625	87.066	125.212										73.2318	0.812421
114.4	8.714	91.058	118.913										73.3152	0.81201
114.53	6.946	91.241	116.029										73.3985	0.8116
114.66	8.777	93.401	121.548										73.4818	0.811189
114.79	7.911	90.35	122.663										73.5651	0.810778
114.92	9.098	91.27	122.462										73.6484	0.810367
115.05	8.661	88.35	117.295										73.7317	0.809957
115.18	8.179	93.591	122.682										73.815	0.809546
115.31	7.554	92.467	125.818										73.8983	0.809135
115.44	7.812	82.672	128.761										73.9817	0.808725
115.57	8.384	96.92	118.795										74.065	0.808314
115.7	8.688	91.219	127.727										74.1483	0.807903
115.83	7.625	89.282	118.784										74.2316	0.807493
115.96	8.795	90.277	126.193										74.3149	0.807082
116.09	8.571	90.204	120.352										74.3982	0.806671
116.22	7.634	90.117	122.193										74.4815	0.806261
116.35	8.652	95.358	123.471										74.5648	0.80585
116.48	7.768	92.584	120.59										74.6482	0.805439
116.61	7.973	90.292	122.482										74.7315	0.805028
116.74	7.25	99.562	130.802										74.8148	0.804618
116.87	7.911	93.62	121.649										74.8981	0.804208
117	8.598	96.715	125.564										74.9814	0.803797
117.13	7.714	91.241	126.968										75.0647	0.803387
117.26	8.429	89.956	121.266										75.148	0.802976
117.39	7.571	92.679	119.894										75.2313	0.802566
117.52	8.446	95.38	123.266										75.3147	0.802155
117.65	8.741	90.224	117.511										75.398	0.801745
117.78	8.312	89.897	125.043										75.4813	0.801334
117.91	7.509	92.878	118.616										75.5646	0.800923
118.04	8.312	91.782	123.711										75.6479	0.800513
118.17	7.616	88.744	123.434										75.7312	0.800103
118.3	7.518	91.417	117.875										75.8145	0.799693
118.43	7.411	89.385	121.598										75.8978	0.799282
118.56	8.741	86.667	121.695										75.9812	0.798872
118.69	7.429	86.865	125.94										76.0645	0.798462
118.82	8.098	88.404	120.069										76.1478	0.798052
118.95	8.304	84.013	121.889										76.2311	0.797641
119.08	8.196	89.122	128.054										76.3144	0.797231
119.21	8.411	86.417	123.065										76.3977	0.796821
119.34	7.982	89.09	125.871										76.481	0.79641
119.47	9.375	87.154	128.398										76.5643	0.796001
119.6	7.25	84.974	122.69										76.6477	0.795591
119.73	9.143	92.331	118.368										76.731	0.79518
119.86	7.607	92.905	118.494										76.8143	0.794771
119.99	8.509	89.168	125.097										76.8976	0.794361
120.12	8.518	87.615	123.097										76.9809	0.793951
120.25	7.009	86.824	123.419										77.0642	0.793542
120.38	8.518	86.899	117.054										77.1475	0.793131
120.51	8.509	93.703	128.956										77.2308	0.792722
120.64	6.839	92.108	122.471										77.3142	0.792313
120.77	7.554	88.243	117.759										77.3975	0.791902
120.9	7.804	87.431	126.488										77.4808	0.791493
121.03	8.393	89.599	121.134										77.5641	0.791083
121.16	7.473	90.774	118.154										77.6474	0.790674
121.29	8.545	86.301	121.329										77.7307	0.790265
121.42	8.036	86.577	120.094										77.814	0.789855
121.55	7.75	84.876	125.765										77.8973	0.789446
121.68	8.732	89.504	120.068										77.9807	0.789037
121.81	8.821	89.672	122.852										78.064	0.788627
121.94	7.473	90.774	128.989										78.1473	0.788218
122.07	9.536	88.956	119.011										78.2306	0.78781
122.2	7.661	90.307	117.659										78.3139	0.7874
122.33	8	91.763	122.977										78.3972	0.786991
122.46	8.536	83.655	126.506										78.4805	0.786582
122.59	8.089	88.542	124.235										78.5638	0.786174
122.72	9.571	90.232	116.8										78.6472	0.785764
122.85	7.214	88.451	120.827										78.7305	0.785356
122.98	8.634	89.437	113.981										78.8138	0.784947
123.11	7.768	87.669	122.106										78.8971	0.784539
123.24	7.634	89.113	113.308										78.9804	0.78413
123.37	7.411	92.035	122.798										79.0637	0.783722
123.5	8	96.169	114.519										79.147	0.783314
123.63	8.304	91.57	120.298										79.2303	0.782905
123.76	7.857	91.092	119.894										79.3137	0.782497
123.89	7.527	89.373	117.51										79.397	0.782089
124.02	7.973	93.972	123.788										79.4803	0.781681
124.15	9.134	91.865	128.798										79.5636	0.781272
124.28	8.768	89.782	114.971										79.6469	0.780864
124.41	8.598	88.532	114.49										79.7302	0.780456
124.54	7.812	86.5	117.076										79.8135	0.780048
124.67	7.75	87.115	117.978										79.8969	0.77964
124.8	8.071	87.859	119.826										79.9802	0.779233
124.93	7.598	87.288	121.576										80.0635	0.778825
125.06	8.446	92.686	125.207										80.1468	0.778418
125.19	7.911	86.083	117.772										80.2301	0.778011
125.32	7.723	88.295	116.63										80.3134	0.777603
125.45	7.705	88.654	120.739										80.3967	0.777195
125.58	8.054	89.481	121.348										80.48	0.776788
125.71	8.312	92.571	124.978										80.5634	0.776381
125.84	8.902	91.853	124.152										80.6467	0.775974
125.97	7.098	88.737	127.304										80.73	0.775567
126.1	10.786	95.519	123.391										80.8133	0.77516
126.23	7.223	91.667	127.5										80.8966	0.774753
126.36	8.473	90.227	126.889										80.9799	0.774347
126.49	7.286	92.171	131.148										81.0632	0.773939
126.62	8.286	90.336	119.614										81.1465	0.773533
126.75	8.25	90.707	119.259										81.2299	0.773127
126.88	8.098	93.257	123.761										81.3132	0.77272
127.01	7.652	90.036	120.227										81.3965	0.772314
127.14	7.741	92.379	122.593										81.4798	0.771908
127.27	8.036	89.167	119.837										81.5631	0.771501
127.4	7.643	89.801	121.413										81.6464	0.771096
127.53	9.071	95.727	117.115										81.7297	0.77069
127.66	7.366	90.765	113.683										81.813	0.770284
127.79	8.527	91.53	119.077										81.8964	0.769878
127.92	8.339	87.856	120.356										81.9797	0.769472
128.05	8.134	92.907	116.913										82.063	0.769066
128.18	8.286	85.643	120.394										82.1463	0.768661
128.31	8.92	91.929	124.904										82.2296	0.768255
128.44	8.232	92.329	121.481										82.3129	0.76785
128.57	8.902	90.493	118.49										82.3962	0.767445
128.7	7.964	90.986	118.317										82.4795	0.767041
128.83	9.42	88.929	124.615										82.5629	0.766635
128.96	9.062	85.443	121.731										82.6462	0.76623
129.09	9.786	87.229	126.298										82.7295	0.765825
129.22	7.911	87.152	124.423										82.8128	0.76542
129.35	7.839	89.295	117.644										82.8961	0.765016
129.48	8.875	88.773	124.01										82.9794	0.764612
129.61	8.768	90.53	129.144										83.0627	0.764207
129.74	8.429	88.205	125.615										83.146	0.763803
129.87	7.92	93.401	120.51										83.2294	0.763399
130	8.786	91.248	127.779										83.3127	0.762994
130.13	7.982	91.336	124.952										83.396	0.762591
130.26	8.812	87.803	124.981										83.4793	0.762186
130.39	8.429	90.642	120.269										83.5626	0.761783
130.52	7.938	89.117	125.587										83.6459	0.761379
130.65	7.304	89.336	116.048										83.7292	0.760975
130.78	6.598	92.095	122.038										83.8125	0.760571
130.91	7.741	92.022	124.01										83.8959	0.760168
131.04	7.777	87.606	120.24										83.9792	0.759765
131.17	7.027	92.796	124.74										84.0625	0.759362
131.3	8.188	92.526	125.49										84.1458	0.758959
131.43	7.589	90.19	121.99										84.2291	0.758556
131.56	8.25	89.956	120.654										84.3124	0.758153
131.69	8.089	90.526	121.298										84.3957	0.75775
131.82	7.42	90.971	115.029										84.479	0.757347
131.95	8.062	89.436	123.49										84.5624	0.756945
132.08	8.732	89.558	119.558										84.6457	0.756543
132.21	8.554	94.186	122.702										84.729	0.756141
132.34	8.223	89.212	119.163										84.8123	0.755738
132.47	9.259	93.256	119.692										84.8956	0.755336
132.6	8.812	90.897	122.74										84.9789	0.754934
132.73	8.188	92.154	125.385										85.0622	0.754533
132.86	9.08	91.686	127.433										85.1455	0.754131
132.99	6.393	88.506	121.904										85.2289	0.753729
133.12	9.295	87.154	120.567										85.3122	0.753328
133.25	9.205	85.647	124.76										85.3955	0.752926
133.38	8.491	88.929	128.933										85.4788	0.752525
133.51	6.946	90.827	113.548										85.5621	0.752124
133.64	8.911	88.25	121.173										85.6454	0.751723
133.77	8.616	94.462	122.731										85.7287	0.751322
133.9	7.964	90.838	118.721										85.8121	0.750921
134.03	7.839	92.007	122.971										85.8954	0.750521
134.16	8.562	92.528	124.183										85.9787	0.75012
134.29	8.768	92.845	126.433										86.062	0.749719
134.42	7.268	92.183	116.788										86.1453	0.74932
134.55	7.009	88.838	126.481										86.2286	0.748919
134.68	8.83	96.444	118.548										86.3119	0.748519
134.81	7.821	84.519	122.058										86.3952	0.748119
134.94	8.205	89.62	115.923										86.4786	0.747719
135.07	7.866	91.292	117.865										86.5619	0.74732
135.2	7.429	87.956	123.058										86.6452	0.74692
135.33	9.25	93.38	117.962										86.7285	0.746521
135.46	7.955	84.934	109.356										86.8118	0.746121
135.59	8.089	89.299	120.394										86.8951	0.745722
135.72	8.455	94.869	120.827										86.9784	0.745323
135.85	9.179	92.336	111.106										87.0617	0.744924
135.98	7.946	85.672	122.625										87.1451	0.744526
136.11	9.795	93.241	119.385										87.2284	0.744126
136.24	8.143	94.036	119.707										87.3117	0.743728
136.37	8.152	89.693	129.467										87.395	0.74333
136.5	7.714	86.467	123.625										87.4783	0.742932
136.63	9.438	90.591	123.674										87.5616	0.742533
136.76	7.821	88.533	119.12										87.6449	0.742135
136.89	7.607	93.526	128.793										87.7282	0.741737
137.02	9.384	88.818	121.902										87.8116	0.74134
137.15	8.777	91.65	127.13										87.8949	0.740942
137.28	7.955	90.38	118.217										87.9782	0.740545
137.41	9.634	90.109	120.87										88.0615	0.740147
137.54	7.982	89.226	129.663										88.1448	0.739749
137.67	8.893	90.013	120.577										88.2281	0.739352
137.8	8.054	90.949	123.971										88.3114	0.738955
137.93	8.134	93.378	124.202										88.3947	0.738558
138.06	8.277	90.917	120.25										88.4781	0.738162
138.19	7.277	83.827	132.981										88.5614	0.737765
138.32	8.446	92.506	131.75										88.6447	0.73737
138.45	7.714	87.295	118.865										88.728	0.736973
138.58	7.643	87.865	117.346										88.8113	0.736577
138.71	8.5	85.5	115.981										88.8946	0.736181
138.84	7.107	91.314	118.365										88.9779	0.735785
138.97	8.062	90.179	129										89.0612	0.735389
139.1	8.125	93.506	130.894										89.1446	0.734993
139.23	7.777	89.821	124.654										89.2279	0.734598
139.36	8.473	92.583	116.702										89.3112	0.734203
139.49	9.259	89.759	120.24										89.3945	0.733807
139.62	6.357	83.766	113.971										89.4778	0.733412
139.75	9.152	88.825	119.077										89.5611	0.733018
139.88	7.536	90.358	130.346										89.6444	0.732623
140.01	8.58	90.102	123.933										89.7277	0.732228
140.14	8.911	89.949	126.481										89.8111	0.731834
140.27	7.643	90.905	122.942										89.8944	0.731439
140.4	8.312	93.277	125.288										89.9777	0.731044
140.53	7.67	93.19	120.747										90.061	0.730651
140.66	6.991	89.577	129.361										90.1443	0.730256
140.79	7.616	92.533	119.867										90.2276	0.729863
140.92	8.366	93.096	124.916										90.3109	0.729469
141.05	8.348	96.57	117.217										90.3942	0.729076
141.18	7.893	92.866	123.133										90.4776	0.728682
141.31	8.938	90.127	117.438										90.5609	0.728289
141.44	8.589	92.373	125.798										90.6442	0.727896
141.57	8.08	89.063	123.978										90.7275	0.727503
141.7	9.33	92.866	119.135										90.8108	0.72711
141.83	8.473	91.465	129.258										90.8941	0.726718
141.96	8.67	88.458	116.146										90.9774	0.726325
142.09	8.67	90.169	124.438										91.0607	0.725932
142.22	7.973	90.901	120.921										91.1441	0.72554
142.35	8.045	90.583	120.124										91.2274	0.725149
142.48	9.089	96.604	121.539										91.3107	0.724756
142.61	6.527	94.376	122.18										91.394	0.724365
142.74	8.482	87.81	121.596										91.4773	0.723973
142.87	7.429	86.688	127.809										91.5606	0.723581
143	8.634	91.433	121.551										91.6439	0.72319
143.13	8.777	88.026	122.921										91.7273	0.722799
143.26	10.429	92.282	119.024										91.8106	0.722408
143.39	8.92	94.327	123.747										91.8939	0.722017
143.52	9.348	86.173	120.036										91.9772	0.721626
143.65	8.232	84.66	129.639										92.0605	0.721235
143.78	8.884	87.923	132.554										92.1438	0.720845
143.91	7.223	91.526	120.94										92.2271	0.720455
144.04	8.036	90.141	117.529										92.3104	0.720065
144.17	7.446	89.506	131.228										92.3938	0.719675
144.3	8.643	92.397	121.862										92.4771	0.719285
144.43	8.643	91.218	129.317										92.5604	0.718895
144.56	8.661	93.69	127.024										92.6437	0.718506
144.69	8.634	93.535	126.93										92.727	0.718116
144.82	6.42	93.38	123.764										92.8103	0.717727
144.95	7.812	94.254	122.761										92.8936	0.717338
145.08	8.125	87.049	125.322										92.9769	0.716949
145.21	8.116	92.563	124.611										93.0603	0.71656
145.34	9.58	91.25	127.193										93.1436	0.716171
145.47	8.679	91.636	125.299										93.2269	0.715783
145.6	8.973	90.432	127.977										93.3102	0.715394
145.73	8.875	91.311	125.644										93.3935	0.715006
145.86	9.098	89.143	125										93.4768	0.714618
145.99	6.679	88.9	129.102										93.5601	0.714231
146.12	6.42	93.779	124.404										93.6434	0.713843
146.25	8.616	90.879	121.477										93.7268	0.713455
146.38	7.33	91.214	120.882										93.8101	0.713068
146.51	8.161	88.036	127.061										93.8934	0.71268
146.64	7.75	89.659	130.338										93.9767	0.712294
146.77	8.232	87.265	124.304										94.06	0.711907
146.9	7.589	90.902	129.462										94.1433	0.71152
147.03	7.643	90.679	123.797										94.2266	0.711133
147.16	9.045	96.227	127.642										94.3099	0.710747
147.29	8.545	92.03	122.402										94.3933	0.71036
147.42	9.152	85.184	119.529										94.4766	0.709974
147.55	8.134	90.309	133.859										94.5599	0.709589
147.68	8.714	94.265	124.693										94.6432	0.709202
147.81	6.938	91.088	132.345										94.7265	0.708816
147.94	9.196	95.809	119.81										94.8098	0.708431
148.07	7.455	88.826	127.046										94.8931	0.708046
148.2	8.42	97.742	126.976										94.9764	0.70766
148.33	8.964	91.667	126										95.0598	0.707275
148.46	7.804	90.644	121.494										95.1431	0.70689
148.59	9.143	90.333	125.369										95.2264	0.706506
148.72	10.625	88.394	121.405										95.3097	0.706121
148.85	8.393	88.307	128.455										95.393	0.705737
148.98	8.777	84.786	120.706										95.4763	0.705352
149.11	8.964	94.514	130.575										95.5596	0.704969
149.24	7.196	92.157	133.609										95.6429	0.704584
149.37	8.08	89.757	127.679										95.7263	0.704201
149.5	8.679	89.971	127.203										95.8096	0.703817
149.63	7.83	91.886	124.317										95.8929	0.703434
149.76	7.232	98.22	119.76										95.9762	0.70305
149.89	9.08	95.939	122.269										96.0595	0.702667
150.02	7.929	87.538	125.029										96.1428	0.702284
150.15	8.562	91.379	121.192										96.2261	0.701901
150.28	7.5	89.757	127.077										96.3094	0.701519
150.41	7.696	89.132	125.24										96.3928	0.701136
150.54	7.286	94.824	121.971										96.4761	0.700754
150.67	7.964	94.471	119.356										96.5594	0.700372
150.8	8.446	94.114	121.087										96.6427	0.699989
150.93	8.054	85.583	124.567										96.726	0.699608
151.06	7.509	91.809	119.308										96.8093	0.699226
151.19	7.902	90.507	128.519										96.8926	0.698844
151.32	7.964	94.397	121.548										96.9759	0.698463
151.45	8.5	89.603	125.644										97.0593	0.698082
151.58	8.705	85.833	126.614										97.1426	0.697701
151.71	8.312	91.522	129.892										97.2259	0.697319
151.84	8.696	94.368	125.128										97.3092	0.696939
151.97	9.491	91.303	125.872										97.3925	0.696559
152.1	7.786	90.635	120.074										97.4758	0.696178
152.23	8.455	89.902	124.755										97.5591	0.695798
152.36	8.482	94.841	116.043										97.6424	0.695418
152.49	8.312	88.643	120.851										97.7258	0.695038
152.62	7.446	90.058	121.617										97.8091	0.694658
152.75	7.973	88.765	112.952										97.8924	0.694279
152.88	7.938	89.053	126.518										97.9757	0.6939
153.01	8.375	97.456	122.538										98.059	0.69352
153.14	7.661	89.353	121.505										98.1423	0.693142
153.27	8.866	89.699	118.484										98.2256	0.692762
153.4	7.929	92.125	124.624										98.309	0.692383
153.53	7.705	90.588	121.419										98.3923	0.692005
153.66	7.536	90.5	119.688										98.4756	0.691626
153.79	8.518	95.72	120.495										98.5589	0.691248
153.92	8.259	86.186	122.194										98.6422	0.69087
154.05	8.473	89.467	126.011										98.7255	0.690492
154.18	8.08	91.131	120.591										98.8088	0.690114
154.31	8.17	88.358	124.538										98.8921	0.689737
154.44	7.821	87.861	127.409										98.9755	0.689359
154.57	7.366	86.321	119.495										99.0588	0.688982
154.7	7.893	89.232	120.204										99.1421	0.688605
154.83	7.714	93.049	123.333										99.2254	0.688228
154.96	8.018	89.746	125.344										99.3087	0.687851
155.09	7.804	95.549	125.71										99.392	0.687475
155.22	8.875	89.106	124.602										99.4753	0.687098
155.35	7.634	94.359	125.462										99.5586	0.686722
155.48	7.5	88.648	122.519										99.642	0.686346
155.61	8.348	91.176	121.892										99.7253	0.685971
155.74	8.152	89.423	130.453										99.8086	0.685595
155.87	9.045	93.049	120.426										99.8919	0.685219
156	8.598	88.986	121.468										99.9752	0.684844
156.13	8.125	94.873	123.989										100.059	0.684468
156.26	8.83	89.246	125.234										100.142	0.684093
156.39	7.455	89.746	128.523										100.225	0.683718
156.52	8.821	91.197	131.602										100.308	0.683344
156.65	8.795	87.866	127.106										100.392	0.68297
156.78	7.634	91.577	123.277										100.475	0.682595
156.91	8.232	91.768	128.169										100.558	0.682221
157.04	8.759	91.803	121.719										100.642	0.681846
157.17	8.759	89.866	130.315										100.725	0.681473
157.3	7.777	88.937	122.584										100.808	0.681099
157.43	7.536	95.183	128.867										100.892	0.680726
157.56	8.473	90.197	124.346										100.975	0.680352
157.69	7.518	86.936	117.296										101.058	0.67998
157.82	8.196	91.516	128.976										101.142	0.679606
157.95	8.473	95.367	117.409										101.225	0.679233
158.08	9.098	92.163	127.694										101.308	0.67886
158.21	7.036	89.986	120.341										101.392	0.678488
158.34	7.902	89.447	124.386										101.475	0.678116
158.47	7.804	93.383	120.833										101.558	0.677743
158.6	8.518	90.234	124.543										101.641	0.677372
158.73	8.679	91.577	119.385										101.725	0.677
158.86	9.241	88.184	125.057										101.808	0.676628
158.99	9.562	91.468	127.432										101.891	0.676257
159.12	8.527	89.801	123.523										101.975	0.675885
159.25	8.116	93.985	126.273										102.058	0.675514
159.38	9.161	89.156	125.477										102.141	0.675143
159.51	9.17	91.773	122.636										102.225	0.674772
159.64	9.348	88.814	123.227										102.308	0.674402
159.77	8.455	93.589	122.981										102.391	0.674031
159.9	9.196	89.684	122.837										102.475	0.673661
160.03	8.268	93.514	122.202										102.558	0.673291
160.16	8.786	83.646	127.048										102.641	0.672921
160.29	7.598	89.785	120.24										102.725	0.672552
160.42	8.768	90.221	120.846										102.808	0.672182
160.55	7.527	96.375	122.644										102.891	0.671813
160.68	8.536	85.903	118.327										102.974	0.671443
160.81	8.929	89.59	119.058										103.058	0.671073
160.94	7.589	89.957	120.212										103.141	0.670705
161.07	7.679	91.368	115.808										103.224	0.670336
161.2	7.348	98.078	115.962										103.308	0.669968
161.33	8.768	91.013	119.49										103.391	0.669599
161.46	7.929	92.773	127.942										103.474	0.669231
161.59	8.866	86.417	124.423										103.558	0.668863
161.72	8.125	93.53	115.365										103.641	0.668495
161.85	8.705	89.47	124.616										103.724	0.668128
161.98	7.152	86.568	127.488										103.808	0.66776
162.11	8.214	82.936	120.988										103.891	0.667393
162.24	9.018	89.307	128.907										103.974	0.667025
162.37	8.268	83.664	116.217										104.058	0.666659
162.5	9.08	84.707	121.989										104.141	0.666291
162.63	7.304	89.014	124.033										104.224	0.665925
162.76	8.661	89.321	119.033										104.307	0.665559
162.89	7.509	87.386	115.554										104.391	0.665192
163.02	9.955	90.643	121.424										104.474	0.664826
163.15	8.286	86.771	119.207										104.557	0.66446
163.28	8.661	97.907	129.337										104.641	0.664095
163.41	8.92	93.286	124.391										104.724	0.663729
163.54	10.375	97.593	121										104.807	0.663363
163.67	8.491	87.098	130.38										104.891	0.662998
163.8	8.411	91.576	119.384										104.974	0.662634
163.93	7.83	90.553	122.244										105.057	0.662268
164.06	8.321	93.295	121.756										105.141	0.661904
164.19	7.661	93.462	126.581										105.224	0.661539
164.32	8.402	90.609	124.962										105.307	0.661174
164.45	9.196	85.641	124.602										105.391	0.66081
164.58	6.768	91.268	127.613										105.474	0.660447
164.71	8.455	94.824	123.559										105.557	0.660082
164.84	7.821	91.993	123.914										105.64	0.659719
164.97	7.348	88.627	112.067										105.724	0.659356
165.1	10.188	89.437	124.459										105.807	0.658991
165.23	9.286	88.718	122.306										105.89	0.658629
165.36	6.589	87.296	118.682										105.974	0.658266
165.49	8.786	90.408	124.188										106.057	0.657903
165.62	8.696	90.183	124.261										106.14	0.65754
165.75	7.964	92.352	121.841										106.224	0.657178
165.88	9.134	91.549	114.693										106.307	0.656816
166.01	8.321	89.366	126.511										106.39	0.656454
166.14	7.384	94.486	119.545										106.474	0.656092
166.27	7.152	91.317	120.727										106.557	0.65573
166.4	8.116	93.673	130.659										106.64	0.655368
166.53	7.554	91.485	124.852										106.724	0.655007
166.66	8.33	90.75	126.941										106.807	0.654646
166.79	7.634	94.114	123.435										106.89	0.654285
166.92	8.089	90.329	119.541										106.973	0.653923
167.05	7.857	87.05	125.753										107.057	0.653563
167.18	8.286	88.157	125.5										107.14	0.653203
167.31	7.08	88.757	119.964										107.223	0.652842
167.44	8.786	94.35	119.845										107.307	0.652482
167.57	8.223	92.107	120.17										107.39	0.652122
167.7	7.375	92.043	121.068										107.473	0.651762
167.83	7.438	88.079	129.341										107.557	0.651402
167.96	7.732	85.579	125.375										107.64	0.651043
168.09	8.08	92.758	121.102										107.723	0.650684
168.22	9.107	88.015	129.614										107.807	0.650325
168.35	8.214	89.735	129.024										107.89	0.649966
168.48	8.348	87.821	127.012										107.973	0.649607
168.61	8.83	89.519	117.519										108.057	0.649249
168.74	8.179	89.513	123.5										108.14	0.648889
168.87	9.17	90.276	124.557										108.223	0.648531
169	7.848	85.699	120.193										108.306	0.648173
169.13	7.938	89.538	119.807										108.39	0.647816
169.26	8.509	86.968	117.477										108.473	0.647458
169.39	8.732	92.898	128.295										108.556	0.6471
169.52	8.473	89.445	124.943										108.64	0.646743
169.65	9.304	95.92	124.625										108.723	0.646386
169.78	7.902	86.759	127.807										108.806	0.646029
169.91	9.259	88.506	128.011										108.89	0.645672
170.04	8.795	90.664	121.705										108.973	0.645316
170.17	8.277	96.095	120.779										109.056	0.644959
170.3	7.688	91.175	119.817										109.14	0.644603
170.43	8.241	91.679	122.154										109.223	0.644247
170.56	7.625	91.606	122.356										109.306	0.643891
170.69	7.625	93.635	122.01										109.39	0.643535
170.82	8.643	95.036	122.673										109.473	0.64318
170.95	8.705	94.241	126.019										109.556	0.642824
171.08	8.741	93.818	122.279										109.639	0.642469
171.21	8.893	91.022	122.894										109.723	0.642114
171.34	7.464	93.489	124.192										109.806	0.641759
171.47	7.812	96.693	119.519										109.889	0.641404
171.6	8.321	84.869	119.625										109.973	0.64105
171.73	9.17	93.401	130.683										110.056	0.640695
171.86	9.321	91.496	122.25										110.139	0.640341
171.99	8.589	91.927	126.942										110.223	0.639987
172.12	8.062	89.417	120.894										110.306	0.639633
172.25	8.455	87.051	125.606										110.389	0.639279
172.38	8.92	85.712	120.125										110.473	0.638926
172.51	8.304	87.59	126.385										110.556	0.638573
172.64	9.143	88.821	121.058										110.639	0.638219
172.77	8.509	89.231	122.875										110.723	0.637866
172.9	8.348	94.224	122.279										110.806	0.637514
173.03	8.714	91.045	118.683										110.889	0.637162
173.16	8.893	87.186	128.26										110.972	0.636809
173.29	7.875	92.311	122.144										111.056	0.636457
173.42	8.161	90.059	120.279										111.139	0.636105
173.55	7.839	94.757	127.692										111.222	0.635753
173.68	8.884	94.669	112.846										111.306	0.635401
173.81	7.152	91.265	122.337										111.389	0.63505
173.94	9.75	87.353	122.423										111.472	0.634698
174.07	9	94.423	115										111.556	0.634347
174.2	8.866	88.761	122.971										111.639	0.633997
174.33	9.214	90.704	124.683										111.722	0.633646
174.46	9.375	89.803	124.394										111.806	0.633295
174.59	8.58	87.147	116.01										111.889	0.632944
174.72	10.045	90.472	118.788										111.972	0.632594
174.85	9.161	87.324	125.58										112.056	0.632244
174.98	8.259	93.704	127.068										112.139	0.631894
175.11	8.598	87.314	117.08										112.222	0.631545
175.24	10.179	89.949	121.318										112.305	0.631195
175.37	8.071	91.847	125.898										112.389	0.630845
175.5	8.186	87.825	123.409										112.472	0.630496
175.63	9.105	89.81	124.943										112.555	0.630147
175.76	7.174	87.54	121.011										112.639	0.629799
175.89	7.511	88.385	113.886										112.722	0.62945
176.02	9.692	93.301	128.318										112.805	0.629101
176.15	9.611	91.026	121.83										112.889	0.628753
176.28	9.042	91.397	117.943										112.972	0.628404
176.41	8.147	86.449	114.898										113.055	0.628057
176.54	7.177	85.321	122.102										113.139	0.627709
176.67	9.947	88.308	128.125										113.222	0.627361
176.8	8.99	91.286	122.239										113.305	0.627014
176.93	9.48	88.655	130.432										113.389	0.626666
177.06	9.398	86.049	113.864										113.472	0.62632
177.19	8.745	95.852	119.182										113.555	0.625973
177.32	7.191	92.542	118.693										113.638	0.625626
177.45	8.065	93.338	120.409										113.722	0.625279
177.58	7.646	85.167	122.659										113.805	0.624933
177.71	6.787	91.803	125.489										113.888	0.624587
177.84	9.839	88.528	121.625										113.972	0.62424
177.97	8.409	91.62	123.898										114.055	0.623894
178.1	7.753	90.338	117										114.138	0.623549
178.23	7.903	90.204	119.511										114.222	0.623204
178.36	8.202	87.599	121.817										114.305	0.622858
178.49	8.083	88.528	120.413										114.388	0.622513
178.62	8.161	88.487	124.058										114.472	0.622168
178.75	9.628	92.636	126.644										114.555	0.621823
178.88	7.84	90.727	123.24										114.638	0.621478
179.01	6.957	88.371	127.327										114.722	0.621135
179.14	9.071	88.831	124.856										114.805	0.62079
179.27	8.592	89.5	115.913										114.888	0.620446
179.4	9.734	95.456	118.385										114.971	0.620102
179.53	7.573	91.743	115.933										115.055	0.619758
179.66	8.305	97.809	117.25										115.138	0.619415
179.79	8.905	87.471	119.019										115.221	0.619071
179.92	8.632	90.559	121.394										115.305	0.618728
180.05	8.846	92.606	122.24										115.388	0.618385
180.18	8.511	89.523	125.75										115.471	0.618042
180.31	8.826	96.652	123.096										115.555	0.6177
180.44	10.256	88.09	125.837										115.638	0.617357
180.57	9.163	86.318	115.644										115.721	0.617014
180.7	9.357	91.083	122.231										115.805	0.616673
180.83	8.866	93.636	124.25										115.888	0.616331
180.96	7.723	95.803	130.99										115.971	0.615989
181.09	8.982	88.357	122.981										116.055	0.615648
181.22	8.33	92.107	118.875										116.138	0.615306
181.35	8.509	92	125.038										116.221	0.614964
181.48	8.616	91.329	117.173										116.304	0.614624
181.61	8.839	90.771	111.894										116.388	0.614282
181.74	7.438	93.514	123.452										116.471	0.613942
181.87	7.786	87.843	121.837										116.554	0.613601
182	7.768	88.593	124.923										116.638	0.613261
182.13	9.857	89.1	122.038										116.721	0.612921
182.26	9.616	89.591	118.154										116.804	0.612581
182.39	9.536	89.561	124.25										116.888	0.612241
182.52	9.312	88.174	123.49										116.971	0.611901
182.65	8.768	93.235	121.894										117.054	0.611562
182.78	9.589	89.083	123.875										117.138	0.611223
182.91	8.509	90.263	127.538										117.221	0.610883
183.04	8.786	89.949	119.933										117.304	0.610544
183.17	8.643	91.445	118.529										117.388	0.610206
183.3	8.321	89.365	121.25										117.471	0.609867
183.43	9.688	93.606	118.316										117.554	0.609529
183.56	8.929	91.299	127.222										117.637	0.60919
183.69	9.134	91.321	125.733										117.721	0.608852
183.82	10.161	88.299	121.299										117.804	0.608514
183.95	7.964	85.814	128.693										117.887	0.608176
184.08	8.411	90.636	119.136										117.971	0.607839
184.21	8.768	88.536	118.893										118.054	0.607502
184.34	9.625	90.236	128.107										118.137	0.607165
184.47	10.018	90.086	123.345										118.221	0.606827
184.6	9.679	92.295	126.791										118.304	0.606491
184.73	9.536	89.917	121.907										118.387	0.606154
184.86	7.75	88.796	116.395										118.471	0.605817
184.99	8.946	93.944	128.736										118.554	0.605481
185.12	8.991	92.775	127.381										118.637	0.605145
185.25	7.821	87.801	121.417										118.721	0.604809
185.38	9.973	94.113	126.614										118.804	0.604473
185.51	7.67	88.655	119.455										118.887	0.604138
185.64	8.536	94.268	123.517										118.97	0.603802
185.77	7.973	88.021	122.802										119.054	0.603467
185.9	9.205	94.31	125.346										119.137	0.603132
186.03	9	95.345	129.089										119.22	0.602797
186.16	9.152	86.212	123.327										119.304	0.602462
186.29	8.723	91.765	120.115										119.387	0.602127
186.42	8.402	93.023	119.202										119.47	0.601793
186.55	9	94.368	118.067										119.554	0.601459
186.68	8.411	90.743	118.144										119.637	0.601125
186.81	10.321	89.353	116.356										119.72	0.600791
186.94	8.67	86.051	122.471										119.804	0.600458
187.07	8.991	94.89	122.298										119.887	0.600124
187.2	8.839	96.441	120.317										119.97	0.599791
187.33	8.679	95.053	129.317										120.054	0.599457
187.46	9.089	89.962	120.433										120.137	0.599125
187.59	9.759	85.75	124.24										120.22	0.598791
187.72	9.134	86.817	125.49										120.303	0.598459
187.85	9.33	88.697	118.548										120.387	0.598126
187.98	8.893	92.43	121.808										120.47	0.597794
188.11	8.42	90.761	115.712										120.553	0.597462
188.24	8.571	89.88	115.644										120.637	0.59713
188.37	9.045	92.627	124.675										120.72	0.596799
188.5	7.304	91.692	118.892										120.803	0.596467
188.63	9.786	89.841	119.819										120.887	0.596136
188.76	9.759	93.061	125.663										120.97	0.595804
188.89	7.598	94.057	128.809										121.053	0.595474
189.02	10.312	92.271	123.074										121.137	0.595142
189.15	8.75	86.7	129.245										121.22	0.594812
189.28	8.83	87.114	125.553										121.303	0.594481
189.41	8.929	88.386	122.362										121.387	0.594151
189.54	9.929	91.311	119.223										121.47	0.59382
189.67	8.58	93.508	121.032										121.553	0.593491
189.8	8.205	92.212	129.404										121.636	0.59316
189.93	8.661	86.089	119.84										121.72	0.592831
190.06	8.179	86.815	124.523										121.803	0.592502
190.19	7.5	86.926	126.771										121.886	0.592172
190.32	9.205	95.415	120.241										121.97	0.591843
190.45	9.196	89.763	130.988										122.053	0.591514
190.58	8.125	89.178	117.769										122.136	0.591186
190.71	8.902	89.941	122.99										122.22	0.590856
190.84	7.438	89.437	119.731										122.303	0.590528
190.97	9.464	91.763	120.413										122.386	0.590201
191.1	9.732	91.978	120.712										122.47	0.589872
191.23	8.205	87.333	120.712										122.553	0.589544
191.36	9.5	89.163											122.636	0.589216
191.49	8.107	85.971											122.72	0.588889
191.62	7.991	92.39											122.803	0.588561
191.75		94.153											122.886	0.588234
191.88		89.343											122.97	0.587908
192.01													123.053	0.58758
192.14													123.136	0.587254
192.27													123.219	0.586927
192.4													123.303	0.586601
192.53													123.386	0.586275
192.66													123.469	0.585948
192.79													123.553	0.585623
192.92													123.636	0.585297
193.05													123.719	0.584971
193.18													123.803	0.584647
193.31													123.886	0.584321
193.44													123.969	0.583996
193.57													124.053	0.583671
193.7													124.136	0.583347
193.83													124.219	0.583023
193.96													124.303	0.582698
194.09													124.386	0.582374
194.22													124.469	0.58205
194.35													124.552	0.581726
194.48													124.636	0.581403
194.61													124.719	0.581079
194.74													124.802	0.580756
194.87													124.886	0.580433
195													124.969	0.58011
195.13													125.052	0.579787
195.26													125.136	0.579465
195.39													125.219	0.579142
195.52													125.302	0.57882
195.65													125.386	0.578498
195.78													125.469	0.578176
195.91													125.552	0.577855
196.04													125.636	0.577533
196.17													125.719	0.577211
196.3													125.802	0.576891
196.43													125.885	0.57657
196.56													125.969	0.576248
196.69													126.052	0.575928
196.82													126.135	0.575608
196.95													126.219	0.575287
197.08													126.302	0.574967
197.21													126.385	0.574648
197.34													126.469	0.574327
197.47													126.552	0.574008
197.6													126.635	0.573689
197.73													126.719	0.573369
197.86													126.802	0.57305
197.99													126.885	0.572731
198.12													126.969	0.572412
198.25													127.052	0.572094
198.38													127.135	0.571775
198.51													127.218	0.571457
198.64													127.302	0.571139
198.77													127.385	0.570821
198.9													127.468	0.570503
199.03													127.552	0.570185
199.16													127.635	0.569868
199.29													127.718	0.56955
199.42													127.802	0.569234
199.55													127.885	0.568917
199.68													127.968	0.568601
199.81													128.052	0.568283
199.94													128.135	0.567967
200.07													128.218	0.567651
200.2													128.302	0.567335
200.33													128.385	0.567019
200.46													128.468	0.566704
200.59													128.551	0.566388
200.72													128.635	0.566072
200.85													128.718	0.565757
200.98													128.801	0.565443
201.11													128.885	0.565127
201.24													128.968	0.564813
201.37													129.051	0.564499
201.5													129.135	0.564184
201.63													129.218	0.56387
201.76													129.301	0.563556
201.89													129.385	0.563242
202.02													129.468	0.562929
202.15													129.551	0.562615
202.28													129.635	0.562302
202.41													129.718	0.561989
202.54													129.801	0.561675
202.67													129.884	0.561362
202.8													129.968	0.56105
202.93													130.051	0.560738
203.06													130.134	0.560425
203.19													130.218	0.560113
203.32													130.301	0.559801
203.45													130.384	0.55949
203.58													130.468	0.559177
203.71													130.551	0.558866
203.84													130.634	0.558555
203.97													130.718	0.558244
204.1													130.801	0.557932
204.23													130.884	0.557622
204.36													130.968	0.557312
204.49													131.051	0.557001
204.62													131.134	0.55669
204.75													131.217	0.55638
204.88													131.301	0.556071
205.01													131.384	0.555761
205.14													131.467	0.555452
205.27													131.551	0.555142
205.4													131.634	0.554833
205.53													131.717	0.554524
205.66													131.801	0.554215
205.79													131.884	0.553905
205.92													131.967	0.553597
206.05													132.051	0.553289
206.18													132.134	0.552981
206.31													132.217	0.552672
206.44													132.301	0.552364
206.57													132.384	0.552057
206.7													132.467	0.551749
206.83													132.55	0.551442
206.96													132.634	0.551134
207.09													132.717	0.550827
207.22													132.8	0.55052
207.35													132.884	0.550214
207.48													132.967	0.549907
207.61													133.05	0.5496
207.74													133.134	0.549294
207.87													133.217	0.548988
208													133.3	0.548683
208.13													133.384	0.548376
208.26													133.467	0.548071
208.39													133.55	0.547765
208.52													133.634	0.54746
208.65													133.717	0.547155
208.78													133.8	0.54685
208.91													133.883	0.546545
209.04													133.967	0.546241
209.17													134.05	0.545937
209.3													134.133	0.545632
209.43													134.217	0.545328
209.56													134.3	0.545024
209.69													134.383	0.54472
209.82													134.467	0.544417
209.95													134.55	0.544114
210.08													134.633	0.543809
210.21													134.717	0.543507
210.34													134.8	0.543204
210.47													134.883	0.542901
210.6													134.967	0.542599
210.73													135.05	0.542296
210.86													135.133	0.541993
210.99													135.216	0.541691
211.12													135.3	0.54139
211.25													135.383	0.541088
211.38													135.466	0.540787
211.51													135.55	0.540484
211.64													135.633	0.540183
211.77													135.716	0.539882
211.9													135.8	0.539581
212.03													135.883	0.539281
212.16													135.966	0.53898
212.29													136.05	0.538679
212.42													136.133	0.538379
212.55													136.216	0.538079
212.68													136.3	0.537779
212.81													136.383	0.537479
212.94													136.466	0.53718
213.07													136.549	0.53688
213.2													136.633	0.53658
213.33													136.716	0.536281
213.46													136.799	0.535983
213.59													136.883	0.535684
213.72													136.966	0.535385
213.85													137.049	0.535086
213.98													137.133	0.534788
214.11													137.216	0.53449
214.24													137.299	0.534192
214.37													137.383	0.533894
214.5													137.466	0.533597
214.63													137.549	0.533298
214.76													137.633	0.533001
214.89													137.716	0.532704
215.02													137.799	0.532407
215.15													137.882	0.53211
215.28													137.966	0.531814
215.41													138.049	0.531518
215.54													138.132	0.53122
215.67													138.216	0.530924
215.8													138.299	0.530628
215.93													138.382	0.530333
216.06													138.466	0.530037
216.19													138.549	0.529741
216.32													138.632	0.529445
216.45													138.716	0.52915
216.58													138.799	0.528855
216.71													138.882	0.52856
216.84													138.966	0.528266
216.97													139.049	0.527971
217.1													139.132	0.527677
217.23													139.215	0.527382
217.36													139.299	0.527088
217.49													139.382	0.526794
217.62													139.465	0.5265
217.75													139.549	0.526207
217.88													139.632	0.525913
218.01													139.715	0.52562
218.14													139.799	0.525327
218.27													139.882	0.525033
218.4													139.965	0.524741
218.53													140.049	0.524448
218.66													140.132	0.524156
218.79													140.215	0.523863
218.92													140.299	0.523571
219.05													140.382	0.523279
219.18													140.465	0.522987
219.31													140.548	0.522695
219.44													140.632	0.522404
219.57													140.715	0.522112
219.7													140.798	0.521821
219.83													140.882	0.52153
219.96													140.965	0.52124
220.09													141.048	0.520949
220.22													141.132	0.520657
220.35													141.215	0.520367
220.48													141.298	0.520077
220.61													141.382	0.519787
220.74													141.465	0.519497
220.87													141.548	0.519207
221													141.632	0.518918
221.13													141.715	0.518629
221.26													141.798	0.518338
221.39													141.881	0.518049
221.52													141.965	0.51776
221.65													142.048	0.517472
221.78													142.131	0.517183
221.91													142.215	0.516895
222.04													142.298	0.516606
222.17													142.381	0.516318
222.3													142.465	0.51603
222.43													142.548	0.515742
222.56													142.631	0.515454
222.69													142.715	0.515167
222.82													142.798	0.514879
222.95													142.881	0.514592
223.08													142.965	0.514305
223.21													143.048	0.514018
223.34													143.131	0.513732
223.47													143.214	0.513445
223.6													143.298	0.513158
223.73													143.381	0.512871
223.86													143.464	0.512585
223.99													143.548	0.5123
224.12													143.631	0.512014
224.25													143.714	0.511728
224.38													143.798	0.511443
224.51													143.881	0.511158
224.64													143.964	0.510872
224.77													144.048	0.510587
224.9													144.131	0.510302
225.03													144.214	0.510017
225.16													144.298	0.509733
225.29													144.381	0.509448
225.42													144.464	0.509164
225.55													144.547	0.50888
225.68													144.631	0.508596
225.81													144.714	0.508312
225.94													144.797	0.508029
226.07													144.881	0.507745
226.2													144.964	0.507461
226.33													145.047	0.507178
226.46													145.131	0.506895
226.59													145.214	0.506612
226.72													145.297	0.50633
226.85													145.381	0.506047
226.98													145.464	0.505765
227.11													145.547	0.505483
227.24													145.631	0.505201
227.37													145.714	0.504919
227.5													145.797	0.504636
227.63													145.88	0.504355
227.76													145.964	0.504074
227.89													146.047	0.503792
228.02													146.13	0.503511
228.15													146.214	0.50323
228.28													146.297	0.50295
228.41													146.38	0.502669
228.54													146.464	0.502389
228.67													146.547	0.502108
228.8													146.63	0.501828
228.93													146.714	0.501548
229.06													146.797	0.501267
229.19													146.88	0.500988
229.32													146.964	0.500708
229.45													147.047	0.500429
229.58													147.13	0.50015
229.71													147.213	0.49987
229.84													147.297	0.499592
229.97													147.38	0.499313
230.1													147.463	0.499034
230.23													147.547	0.498756
230.36													147.63	0.498477
230.49													147.713	0.498199
230.62													147.797	0.49792
230.75													147.88	0.497643
230.88													147.963	0.497365
231.01													148.047	0.497087
231.14													148.13	0.49681
231.27													148.213	0.496533
231.4													148.297	0.496256
231.53													148.38	0.495979
231.66													148.463	0.495702
231.79													148.546	0.495425
231.92													148.63	0.495149
232.05													148.713	0.494873
232.18													148.796	0.494596
232.31													148.88	0.494319
232.44													148.963	0.494044
232.57													149.046	0.493768
232.7													149.13	0.493492
232.83													149.213	0.493217
232.96													149.296	0.492942
233.09													149.38	0.492667
233.22													149.463	0.492392
233.35													149.546	0.492117
233.48													149.63	0.491842
233.61													149.713	0.491568
233.74													149.796	0.491294
233.87													149.879	0.491019
234													149.963	0.490745
234.13													150.046	0.49047
234.26													150.129	0.490197
234.39													150.213	0.489923
234.52													150.296	0.48965
234.65													150.379	0.489376
234.78													150.463	0.489103
234.91													150.546	0.48883
235.04													150.629	0.488558
235.17													150.713	0.488285
235.3													150.796	0.488012
235.43													150.879	0.48774
235.56													150.963	0.487468
235.69													151.046	0.487196
235.82													151.129	0.486924
235.95													151.212	0.486652
236.08													151.296	0.486379
236.21													151.379	0.486108
236.34													151.462	0.485837
236.47													151.546	0.485565
236.6													151.629	0.485294
236.73													151.712	0.485024
236.86													151.796	0.484753
236.99													151.879	0.484482
237.12													151.962	0.484212
237.25													152.046	0.483942
237.38													152.129	0.483672
237.51													152.212	0.483402
237.64													152.296	0.483132
237.77													152.379	0.482862
237.9													152.462	0.482593
238.03													152.545	0.482323
238.16													152.629	0.482053
238.29													152.712	0.481784
238.42													152.795	0.481515
238.55													152.879	0.481246
238.68													152.962	0.480978
238.81													153.045	0.480709
238.94													153.129	0.480441
239.07													153.212	0.480173
239.2													153.295	0.479905
239.33													153.379	0.479637
239.46													153.462	0.479369
239.59													153.545	0.479101
239.72													153.629	0.478834
239.85													153.712	0.478567
239.98													153.795	0.478299
240.11													153.879	0.478032
240.24													153.962	0.477766
240.37													154.045	0.477499
240.5													154.128	0.477231
240.63													154.212	0.476965
240.76													154.295	0.476699
240.89													154.378	0.476433
241.02													154.462	0.476167
241.15													154.545	0.475901
241.28													154.628	0.475635
241.41													154.712	0.47537
241.54													154.795	0.475104
241.67													154.878	0.474839
241.8													154.962	0.474574
241.93													155.045	0.474309
242.06													155.128	0.474044
242.19													155.212	0.47378
242.32													155.295	0.473515
242.45													155.378	0.473251
242.58													155.461	0.472987
242.71													155.545	0.472722
242.84													155.628	0.472459
242.97													155.711	0.472195
243.1													155.795	0.47193
243.23													155.878	0.471667
243.36													155.961	0.471403
243.49													156.045	0.47114
243.62													156.128	0.470877
243.75													156.211	0.470614
243.88													156.295	0.470352
244.01													156.378	0.470089
244.14													156.461	0.469826
244.27													156.545	0.469564
244.4													156.628	0.469302
244.53													156.711	0.46904
244.66													156.794	0.468778
244.79													156.878	0.468516
244.92													156.961	0.468255
245.05													157.044	0.467993
245.18													157.128	0.467732
245.31													157.211	0.467471
245.44													157.294	0.46721
245.57													157.378	0.466949
245.7													157.461	0.466688
245.83													157.544	0.466428
245.96													157.628	0.466167
246.09													157.711	0.465906
246.22													157.794	0.465646
246.35													157.878	0.465386
246.48													157.961	0.465126
246.61													158.044	0.464866
246.74													158.127	0.464607
246.87													158.211	0.464347
247													158.294	0.464088
247.13													158.377	0.463829
247.26													158.461	0.46357
247.39													158.544	0.463311
247.52													158.627	0.463053
247.65													158.711	0.462794
247.78													158.794	0.462536
247.91													158.877	0.462277
248.04													158.961	0.462019
248.17													159.044	0.461761
248.3													159.127	0.461503
248.43													159.211	0.461246
248.56													159.294	0.460988
248.69													159.377	0.460731
248.82													159.46	0.460474
248.95													159.544	0.460216
249.08													159.627	0.459959
249.21													159.71	0.459703
249.34													159.794	0.459446
249.47													159.877	0.459188
249.6													159.96	0.458932
249.73													160.044	0.458676
249.86													160.127	0.45842
249.99													160.21	0.458164
250.12													160.294	0.457908
250.25													160.377	0.457652
250.38													160.46	0.457396
250.51													160.544	0.457141
250.64													160.627	0.456886
250.77													160.71	0.456631
250.9													160.793	0.456376
251.03													160.877	0.456121
251.16													160.96	0.455866
251.29													161.043	0.455612
251.42													161.127	0.455357
251.55													161.21	0.455103
251.68													161.293	0.454849
251.81													161.377	0.454595
251.94													161.46	0.454341
252.07													161.543	0.454087
252.2													161.627	0.453834
252.33													161.71	0.45358
252.46													161.793	0.453327
252.59													161.877	0.453074
252.72													161.96	0.452821
252.85													162.043	0.452568
252.98													162.126	0.452315
253.11													162.21	0.452063
253.24													162.293	0.45181
253.37													162.376	0.451557
253.5													162.46	0.451305
253.63													162.543	0.451053
253.76													162.626	0.450801
253.89													162.71	0.450549
254.02													162.793	0.450297
254.15													162.876	0.450046
254.28													162.96	0.449795
254.41													163.043	0.449543
254.54													163.126	0.449292
254.67													163.21	0.449041
254.8													163.293	0.448791
254.93													163.376	0.44854
255.06													163.459	0.448289
255.19													163.543	0.448039
255.32													163.626	0.447789
255.45													163.709	0.447539
255.58													163.793	0.447289
255.71													163.876	0.447039
255.84													163.959	0.446789
255.97													164.043	0.44654
256.1													164.126	0.446291
256.23													164.209	0.446041
256.36													164.293	0.445792
256.49													164.376	0.445543
256.62													164.459	0.445294
256.75													164.543	0.445046
256.88													164.626	0.444797
257.01													164.709	0.444549
257.14													164.792	0.4443
257.27													164.876	0.444052
257.4													164.959	0.443804
257.53													165.042	0.443556
257.66													165.126	0.443309
257.79													165.209	0.443061
257.92													165.292	0.442814
258.05													165.376	0.442566
258.18													165.459	0.442318
258.31													165.542	0.442071
258.44													165.626	0.441824
258.57													165.709	0.441578
258.7													165.792	0.441331
258.83													165.876	0.441084
258.96													165.959	0.440838
259.09													166.042	0.440592
259.22													166.125	0.440346
259.35													166.209	0.4401
259.48													166.292	0.439854
[truncated: 2,038 more rows]

## Sheet: Supplementary Fig. 3
75 mM His, 60 mM DAP (D) or 100 mM TMP (T), 500 mM MES pH 6.5
type	sample_num	# Time	fuel	Pi	3-pHis	1-pHis	1	2	3	4	5	6	7	8	9	10	11	12
D	1	0.15	51.9193	-0.0852198	0.045266	-0.0499124	3.0004	1.45996	0.0781461	0.152776	0.462363	0.622067	0.181772	0.199079	-0.0411276	-0.104376	-0.032576	-0.0449521
D	1	2.11278	43.662	0.0394287	0.0898798	0.147611	2.46751	1.02619	0.144345	0.173324	7.52544	0.746024	0.373083	0.755083	0.0289544	-0.025211	-0.0443536	0.0583793
D	1	4.1125	37.1776	0.564718	0.281443	0.0686945	2.01913	0.961578	0.0128143	0.294687	12.121	1.05161	0.559028	1.3566	0.131028	0.038349	0.101551	-0.0344165
D	1	6.11222	31.9879	1.25375	0.52959	0.28806	1.55844	0.910642	0.208981	0.59698	14.6015	1.10117	0.574162	1.97951	0.351282	0.0877172	0.0635068	-0.0264465
D	1	8.11222	28.6701	2.68957	0.890009	0.339769	1.42247	1.44296	0.539499	1.09246	16.298	1.29189	0.760026	2.70357	0.581226	0.17919	0.105903	-0.0069752
D	1	10.1125	26.1506	4.38911	1.39838	0.378984	1.28845	1.71812	0.739907	1.57845	17.2139	1.47284	0.756146	3.10622	0.964471	0.377299	0.108274	0.0264979
D	1	12.1128	23.6046	5.913	1.92032	0.460268	1.00317	2.30261	0.996418	2.10893	17.6024	1.56777	0.878642	3.38285	1.19636	0.545186	0.116295	0.0462014
D	1	14.1122	20.7631	7.95599	2.53425	0.528266	0.95613	2.85001	1.31532	2.39097	17.7057	1.8319	0.798108	3.48913	1.49388	0.721417	0.28001	0.178827
D	1	16.1203	18.8851	9.85576	2.85193	0.439775	0.843504	2.99432	1.5481	2.65023	17.5282	1.87067	1.0394	3.49871	1.71142	0.984199	0.539514	0.0560977
D	1	18.1133	17.1485	12.7196	3.15528	0.373454	0.659617	3.30821	1.59414	3.01322	17.3165	1.98245	1.10243	3.28762	1.89912	1.2216	0.329159	0.0937555
D	1	20.1122	15.1768	14.661	3.57032	0.489968	0.795759	3.61262	1.95129	3.45784	16.1441	1.98632	1.27648	3.11572	2.14341	1.50772	0.464757	0.123015
D	1	22.1136	13.2027	15.772	3.77618	0.670766	0.484534	3.62873	2.16065	3.5669	14.8785	2.06303	1.45943	3.0849	2.30207	1.69157	0.438525	0.132143
D	1	24.1231	11.5912	16.6721	3.9014	0.591868	0.482014	3.83325	2.22289	3.65464	13.8909	1.81713	1.56793	2.66176	2.45533	1.96447	0.612348	0.204259
D	1	30.1128	9.05899	25.9352	4.67342	0.527238	0.475459	4.84317	3.16967	4.00525	12.3089	2.76725	2.09639	2.26881	3.31945	3.15079	0.882978	0.210058
D	1	36.1133	6.48058	30.2962	4.74457	0.326676	0.334494	4.73544	3.67087	4.47973	9.38356	3.20619	2.5473	1.42831	3.80242	3.95278	0.998837	0.34303
D	1	42.1128	4.44018	33.2414	4.06158	0.383892	0.432131	4.1655	3.79309	4.111	6.80085	3.52236	2.72416	1.26463	3.99775	4.91767	1.25439	0.351527
D	1	48.1125	3.00489	36.2188	3.80783	0.123373	0.532681	3.95863	4.36352	4.23279	5.11334	3.8977	3.04094	0.854687	4.56473	5.63677	1.79113	0.501008
D	1	54.1125	2.18259	36.5595	3.62525	0.33429	0.629486	3.59907	4.63261	3.7714	3.6647	4.23209	3.18956	0.865427	4.92317	6.07802	2.07261	0.630047
D	1	60.1128	1.63757	39.518	3.09326	0.229123	0.756064	3.64859	4.82261	3.56668	2.6757	4.33146	3.3354	0.49225	4.86386	6.27396	2.47393	0.926146
D	1	66.1139	1.29325	47.7419	2.68743	0.193327	0.946856	2.97631	5.15491	3.24417	2.29967	4.60962	3.44627	0.539721	5.6144	7.14548	2.83384	0.937446
D	2	0.15	48.1426	0.0560399	-0.06416	0.00246638	3.37049	1.83259	0.149528	-0.00769686	0.484797	0.528983	0.144546	0.13303	0.0144033	0.02552	0.0320026	0.0188311
D	2	2.12889	40.6352	0.142156	0.0220654	0.0942797	2.74102	1.16611	0.0441407	0.150067	6.55489	0.63263	0.313807	0.689842	-0.0386672	0.0290744	0.00182488	-0.0251131
D	2	4.12917	36.4956	0.592378	0.337774	0.156103	2.39816	1.04345	0.0477436	0.406254	11.2029	0.860532	0.440425	1.52116	0.149626	0.108418	0.0374291	-0.125541
D	2	6.12944	30.8006	1.59968	0.541241	0.175298	1.98368	1.05979	0.221355	0.662269	12.7058	0.965963	0.536445	1.8672	0.262631	0.127465	-0.033481	-0.0487424
D	2	8.13	27.5998	2.55469	1.00523	0.33195	1.78765	1.36787	0.481754	1.01546	13.9638	0.94871	0.534551	2.52801	0.411531	0.153382	0.0776361	-0.068269
D	2	10.13	24.6333	4.14486	1.37614	0.343032	1.38671	1.62094	0.794985	1.40291	14.8765	1.08527	0.650056	2.93057	0.866096	0.274253	0.108683	-0.0254652
D	2	12.1303	22.2963	6.27084	1.83772	0.554164	1.49155	1.97783	1.12718	1.95858	15.2391	1.24633	0.733405	3.1889	1.07902	0.485586	0.183121	-0.00131834
D	2	14.1292	20.2575	8.01873	2.34991	0.45424	1.05984	2.43761	1.26885	2.04986	15.4723	1.36522	0.756751	3.42348	1.34884	0.625877	0.158496	0.0681217
D	2	16.1306	18.8597	10.2797	2.69337	0.567881	1.08789	2.77782	1.24581	2.42631	15.6376	1.48608	0.814246	3.32038	1.60705	0.892551	0.241777	-0.0617875
D	2	18.1306	17.1405	11.6307	3.08498	0.460892	1.05985	2.97051	1.70301	2.82438	15.4762	1.53967	0.905633	3.20931	1.94442	1.04277	0.23274	0.00920203
D	2	20.1294	15.6021	15.0619	3.44139	0.513769	0.960861	3.5108	2.02025	3.38164	14.7534	1.5171	1.01179	3.35343	2.16989	1.46454	0.362994	0.0686008
D	2	22.1317	13.6435	15.3734	3.92481	0.560018	0.754103	3.76797	2.26069	3.33706	14.0019	1.61906	1.06092	2.88991	2.40356	1.73891	0.335948	0.137037
D	2	24.1303	11.7435	18.3728	3.919	0.36375	0.635604	3.53812	2.20362	3.54426	12.907	1.72248	1.22799	2.5845	2.4849	1.97488	0.318689	0.119048
D	2	30.13	9.10296	24.2372	4.59219	0.422253	0.343564	4.32887	2.99275	3.7271	11.2578	2.24458	1.6115	2.29385	3.42607	3.05514	0.455006	0.0604348
D	2	36.1294	6.61069	32.0146	4.78861	0.380909	0.479599	4.63311	3.65691	4.07561	8.68457	2.84919	2.03661	1.73868	3.68943	4.41213	0.859856	0.255434
D	2	42.1297	4.45838	35.0269	4.13312	0.408468	0.502622	3.8692	3.83125	4.12236	6.4112	3.04743	2.24324	1.33582	3.96021	5.08892	1.02164	0.482954
D	2	48.1297	3.16056	34.9384	3.98086	0.259307	0.471639	3.86123	4.05572	3.82311	4.76373	3.50583	2.63171	0.791404	4.33291	5.61949	1.38643	0.395923
D	2	54.13	2.11416	38.8997	3.50509	0.0449844	0.476427	3.39379	4.33461	3.87465	3.72611	3.71928	2.68963	0.856514	4.73699	6.1844	1.66173	0.609151
D	2	60.1306	1.62723	40.949	3.25276	0.270723	0.53285	3.30156	4.63802	3.39616	2.7422	3.84061	2.87136	0.431271	4.85513	6.49276	2.14674	0.87691
D	2	66.1294	1.05281	47.1122	2.84169	0.0517437	0.949739	3.0359	5.20469	3.28675	2.10955	4.32525	2.95153	0.806526	5.69368	7.08083	2.7459	0.979997
D	3	0.15	51.4487	0.306729	-0.0496331	0.0219223	3.00373	1.15598	0.19455	0.100419	0.441714	0.642294	0.12415	0.230332	-0.024208	-0.0488303	0.0344014	0.0164618
D	3	2.14833	41.8523	0.104156	0.12011	0.106536	2.31958	0.727344	0.0687782	0.151407	7.43662	0.728124	0.257592	0.783171	0.0675499	0.0341	-0.0522222	-0.0429613
D	3	4.14917	34.6707	0.880193	0.279045	0.183508	1.97371	0.959966	0.232202	0.463272	11.5868	1.00513	0.275381	1.34525	0.194791	0.0596979	0.157523	0.0386406
D	3	6.14861	31.7537	1.81583	0.62965	0.179318	1.72264	1.10709	0.248978	0.788154	15.1441	1.10696	0.33392	2.20834	0.44062	0.110121	0.0811182	0.00196507
D	3	8.14861	28.3582	2.91146	1.04391	0.415253	1.64429	1.47452	0.404549	1.21344	16.6281	1.22434	0.461689	2.74905	0.724731	0.196176	0.070434	-0.0581189
D	3	10.1478	24.5621	4.66512	1.43431	0.420649	1.20765	1.83618	0.752508	1.63376	16.8105	1.28655	0.420372	3.05306	1.09277	0.287103	0.142707	0.0540853
D	3	12.1486	21.2424	6.31324	1.96188	0.44632	1.07796	2.21195	1.03173	1.95119	16.477	1.34722	0.464732	3.1292	1.34349	0.474003	0.0906746	0.0554331
D	3	14.1478	18.9561	8.08365	2.20343	0.477028	1.10518	2.40683	1.23597	2.37848	16.1535	1.46855	0.553369	3.35823	1.63233	0.594832	0.211299	0.0410265
D	3	16.1481	16.2811	9.73567	2.51078	0.493832	0.72509	2.83945	1.42924	2.48386	15.1214	1.4765	0.602733	2.93275	1.70994	0.72537	0.115885	-0.139467
D	3	18.1489	14.7105	11.3601	2.95384	0.3587	0.718024	3.06359	1.79508	2.76466	14.9266	1.59485	0.723484	3.28857	2.03323	1.00962	0.184071	-0.108557
D	3	20.1486	13.3096	13.5779	3.37185	0.460833	0.642147	3.25603	2.10185	2.9341	14.1463	1.57573	0.759686	2.81428	2.30996	1.34262	0.400566	0.0885108
D	3	22.1481	12.1774	16.4356	3.80968	0.473823	0.634718	3.73055	2.38497	3.30526	13.6633	1.7394	1.03427	2.73574	2.58957	1.73296	0.433808	0.0542015
D	3	24.1481	11.7974	19.7708	4.27922	0.574457	0.469589	4.15409	2.90428	3.78117	13.6373	1.82254	1.10813	2.90078	3.06653	1.96077	0.483668	0.100474
D	3	30.1483	8.02077	22.3731	4.42603	0.533424	0.408444	4.32416	3.17527	3.9566	10.287	2.2075	1.47447	2.08061	3.51932	2.97425	0.717442	0.214881
D	3	36.1475	5.92938	31.9501	4.70091	0.37881	0.48273	4.86187	3.76119	4.05975	8.40915	2.81501	1.90684	1.43756	4.44206	4.17457	0.9192	0.0121403
D	3	42.1492	3.69968	35.0087	4.11421	0.302716	0.655963	4.16501	4.10289	3.78331	5.89219	2.89318	2.29406	1.28805	4.62968	4.89668	1.20297	0.460783
D	3	48.1489	2.54046	34.8983	3.68698	0.331471	0.544506	3.76451	4.42763	3.57214	4.36779	3.30999	2.5968	0.662588	5.18055	5.38448	1.35795	0.339943
D	3	54.1481	1.80145	36.7836	3.23405	0.0472241	0.592221	3.68661	4.69323	3.4455	3.2139	3.41921	2.69777	0.742586	5.14594	5.80594	1.88516	0.691347
D	3	60.3594	1.38292	40.3398	2.91906	0.110392	0.815679	3.43754	5.06627	3.25116	2.49541	3.55451	2.87036	0.497335	5.79004	6.35462	2.274	0.736468
D	3	66.1478	1.01629	47.7699	2.58169	0.0501671	0.882179	3.06707	5.52627	3.10764	1.78883	3.63627	2.99783	0.48836	5.91358	6.53182	2.83968	0.833553
T	1	0.15	98.0156
T	1	2.13833	103.732
T	1	4.13806	103.588
T	1	6.13944	102.775
T	1	8.13972	102.292
T	1	10.1389	103.885
T	1	12.1389	102.883
T	1	14.14	103.194
T	1	16.1397	102.992
T	1	18.14	102.35
T	1	20.1397	104.022
T	1	22.1403	103.807
T	1	24.1506	103.031
T	1	30.1458	104.237
T	1	36.1386	104.547
T	1	42.1397	104.247
T	1	48.1408	104.651
T	1	54.1389	104.775
T	1	60.3297	102.62
T	1	66.1389	103.226
T	2	0.15	106.523
T	2	2.14944	109.495
T	2	4.15028	108.56
T	2	6.15028	108.589
T	2	8.15028	109.81
T	2	10.15	108.665
T	2	12.1508	108.173
T	2	14.1669	108.905
T	2	16.1506	108.293
T	2	18.15	107.552
T	2	20.1522	106.796
T	2	22.15	108.621
T	2	24.1503	108.575
T	2	30.1506	105.098
T	2	36.15	109.071
T	2	42.1503	107.272
T	2	48.1503	108.14
T	2	54.15	107.655
T	2	60.3203	107.354
T	2	66.15	106.598
T	3	0.15	97.5511
T	3	2.15028	96.7402
T	3	4.14972	97.3395
T	3	6.15	97.751
T	3	8.15	97.4951
T	3	10.1494	97.1367
T	3	12.1503	96.9207
T	3	14.1494	96.8941
T	3	16.1503	96.9394
T	3	18.1497	97.5585
T	3	20.15	96.0963
T	3	22.1497	96.0286
T	3	24.1497	95.8206
T	3	30.15	96.0528
T	3	36.1497	96.0937
T	3	42.1503	95.7781
T	3	48.1497	94.6577
T	3	54.15	95.3695
T	3	59.3808	95.7083
T	3	66.1497	94.9343

## Sheet: Supplementary Fig. 5
75 mM His, 30 mM MAP, 500 mM MES pH 6.5
refuelled	sample_num	# Time	Pi	MAP	3-pHis	1-pHis
1	1	0.833333	2.96844	27.4809	3.18646	2.47891
1	1	3.84917	11.3464	12.7179	8.98661	2.45444
1	1	6.85	18.0188	5.787	10.1445	1.63988
1	1	9.84806	21.6439	2.76244	9.77716	1.17585
1	1	12.8481	24.6892	1.60838	8.82053	0.474371
1	1	15.85	25.8349	0.521805	7.45407	0.477114
1	1	18.8497	27.2422	0.0230306	6.15057	0.339518
1	1	21.8478	30.1807	0	5.03079	0.187845
1	1	24.8492	31.0637	0	4.48205	0.196997
1	1	27.8508	30.8386	0	3.60538	0
1	1	30.85	31.887	0	3.3323	0
1	1	33.8483	32.6153	0	2.56626	0
1	1	36.8486	32.2576	0	2.04354	0
1	1	39.8483	32.987	0	1.51243	0
1	1	42.8489	34.2303	0	1.62409	0
1	1	45.8497	34.2756	0	1.42444	0
1	1	48.8531	34.2553	0	1.03837	0
1	1	51.8483	34.4469	0	0.860804	0
1	2	1.83333	4.46848	14.6363	4.34261	2.48041
1	2	4.83389	9.47272	6.00269	7.4158	1.7767
1	2	7.83278	13.5716	2.76225	8.10524	1.01125
1	2	10.8325	16.866	1.02683	7.92094	0.732775
1	2	13.8367	17.594	0.628524	6.56946	0.302672
1	2	16.8344	18.7761	0.0444874	5.32579	0.292024
1	2	19.8328	21.3506	0	4.50044	0.265047
1	2	22.835	21.1085	0	3.81203	0.155096
1	2	25.8347	22.0136	0	3.23081	0.025238
1	2	28.8342	22.5339	0	2.61963	0
1	2	31.8344	23.2659	0	1.96493	0
1	2	34.8344	23.2594	0	1.66197	0
1	2	37.8333	24.2643	0	1.32221	0
1	2	40.8325	23.6575	0	1.1116	0
1	2	43.8339	24.3938	0	1.13728	0
1	2	46.8342	24.5759	0	0.923624	0
1	2	49.8344	24.5237	0	0.661496	0
1	2	52.8356	24.5677	0	0.418471	0
1	3	2.83333	8.43494	14.6554	7.17028	2.67521
1	3	5.83417	14.4635	6.58139	9.38218	1.5068
1	3	8.83333	18.3488	3.0465	9.94005	0.669827
1	3	11.8322	22.0397	1.44246	9.04735	0.551152
1	3	14.8322	23.6316	0.688289	7.39767	0.313067
1	3	17.8336	25.5683	0.543793	6.50593	0.360493
1	3	20.8328	26.7008	0	5.42827	0.173181
1	3	23.8328	26.7174	0	4.54501	0.0641839
1	3	26.8325	27.5343	0	3.44342	0
1	3	29.8331	29.268	0	2.89485	0
1	3	32.8336	29.5397	0	2.57516	0
1	3	35.8331	30.8744	0	2.17178	0
1	3	38.835	30.3168	0	1.56933	0
1	3	41.8331	30.5725	0	1.28172	0
1	3	44.8339	30.0379	0	0.867839	0
1	3	47.835	30.5751	0	0.979004	0
1	3	50.8356	30.577	0	0.793306	0
1	3	53.8331	31.2059	0	0.926453	0
2	1	48.5	33.7308	29.5262	2.77831	1.88704
2	1	51.5028	42.7392	15.2709	7.71009	2.43307
2	1	54.5003	49.8206	8.00291	9.59855	1.58615
2	1	57.4997	54.7989	4.4615	9.91665	1.15807
2	1	60.4989	57.5172	2.33296	9.10609	0.6808
2	1	63.4986	59.1283	0.90432	8.36563	0.487225
2	1	66.4978	62.0904	0.747448	6.88304	0.380699
2	1	69.4994	61.512	0	5.65075	0.383355
2	1	72.4997	64.7744	0	5.19672	0.0238057
2	1	75.4992	64.3151	0	4.29675	0
2	1	78.5003	67.826	0	3.70235	0
2	1	81.4975	65.6773	0	3.13507	0
2	1	84.4994	68.7398	0	2.43497	0
2	1	87.4986	67.24	0	2.15107	0
2	1	90.5008	71.1657	0	1.81764	0
2	1	93.4983	68.1175	0	1.43905	0
2	1	96.4983	69.4408	0	1.09926	0
2	1	99.5011	68.3223	0	0.958897	0
2	2	49.5	50.8976	29.4708	8.01473	3.77241
2	2	52.4978	61.6055	13.0614	13.9859	2.9538
2	2	55.5003	69.9258	5.97706	16.2713	1.47523
2	2	58.5003	76.0155	1.0297	14.6379	0.834916
2	2	61.5019	78.7277	0	13.4163	0.540158
2	2	64.5011	81.6318	0	11.9988	0
2	2	67.5028	84.8224	0	9.69747	0
2	2	70.5014	86.2626	0	8.32175	0
2	2	73.5022	89.6573	0	7.82092	0
2	2	76.5025	89.0962	0	6.45316	0
2	2	79.5	86.6325	0	4.86558	0
2	2	82.5036	89.2985	0	4.09121	0
2	2	85.5006	90.4062	0	3.42734	0
2	2	88.4986	90.6554	0	2.73268	0
2	2	91.4989	95.0596	0	2.49086	0
2	2	94.5019	94.8381	0	1.96125	0
2	2	97.5025	98.104	0	1.9601	0
2	2	100.502	97.4145	0	1.36488	0
2	3	50.5	30.7992	14.1952	5.75723	2.24987
2	3	53.4972	37.2634	6.63097	8.09826	1.42603
2	3	56.4978	41.7207	3.33827	8.81873	1.05004
2	3	59.4969	44.4295	1.82273	8.03845	0.746168
2	3	62.4981	46.7318	0.965829	7.21567	0.216745
2	3	65.4983	47.7914	0.410625	6.24956	0.496654
2	3	68.4992	49.3249	0.229846	5.16044	0.304401
2	3	71.4989	49.2603	0	4.44361	0.22868
2	3	74.4989	47.7947	0	3.45652	0.327413
2	3	77.4975	50.3611	0	3.07437	0.216874
2	3	80.4972	50.0683	0	2.75554	0
2	3	83.4986	53.3137	0	2.11572	0
2	3	86.4992	51.7896	0	1.8352	0
2	3	89.4986	52.1381	0	1.49087	0
2	3	92.4992	52.1444	0	1.45164	0
2	3	95.4981	52.7653	0	1.15135	0
2	3	98.4986	52.9643	0	0.93476	0
2	3	101.499	52.7407	0	0.609355	0
3	1	96.1667	60.6459	28.6467	2.12954	1.17354
3	1	99.17	68.9818	13.8121	8.34962	2.62474
3	1	102.169	75.9763	7.02037	10.3849	1.5689
3	1	105.171	79.0494	3.42481	10.3346	1.03641
3	1	108.17	81.1738	1.70936	9.46288	0.624853
3	1	111.171	83.3874	0.762988	8.738	0.507478
3	1	114.17	85.9374	0.458414	7.74181	0.303353
3	1	117.172	87.4952	0	6.88436	0.201193
3	1	120.17	87.407	0	5.73737	0
3	1	123.172	89.5426	0	4.98293	0
3	1	126.17	90.1102	0	4.15642	0
3	1	129.171	91.0874	0	3.83291	0
3	1	132.173	89.4175	0	3.06304	0
3	1	135.173	90.9976	0	2.7743	0
3	1	138.17	90.7736	0	2.45695	0
3	1	141.171	90.1104	0	1.83557	0
3	1	144.171	95.9659	0	1.87526	0
3	1	147.172	96.0092	0	1.54313	0
3	2	97.1667	75.3433	26.7285	5.70254	3.25848
3	2	100.167	84.8278	13.185	10.9842	2.79661
3	2	103.167	92.1202	6.17862	13.1262	2.16061
3	2	106.167	94.2465	2.93865	11.8668	0.886113
3	2	109.167	97.6725	1.15595	10.9983	0.648679
3	2	112.167	102.605	0.727675	10.2213	0.411471
3	2	115.166	103.395	0.379684	8.95785	0.423583
3	2	118.166	102.358	0.00908266	7.66035	0.181743
3	2	121.168	106.691	0	6.79851	0.194005
3	2	124.166	106.807	0	5.7245	0
3	2	127.166	110.015	0	4.87002	0
3	2	130.165	110.46	0	4.32396	0
3	2	133.167	109.215	0	3.91628	0
3	2	136.166	111.985	0	3.50487	0
3	2	139.168	110.729	0	2.75314	0
3	2	142.167	111.919	0	2.15057	0
3	2	145.171	113.266	0	2.14841	0
3	2	148.168	111.161	0	1.88156	0
3	3	98.1667	64.854	17.6438	6.23913	2.77679
3	3	101.166	73.1708	8.62443	9.56864	1.92813
3	3	104.166	77.2526	4.35543	10.0421	1.25308
3	3	107.162	79.7974	1.94099	9.45805	0.84271
3	3	110.164	83.7523	1.50615	8.81653	0.550889
3	3	113.166	82.1239	0.492816	7.35223	0.14262
3	3	116.165	84.5553	0.423903	6.51463	0.209787
3	3	119.166	88.8086	0.355533	6.03057	0.170542
3	3	122.167	88.7019	0.14761	4.90238	0.260205
3	3	125.165	88.3991	0	4.44564	0
3	3	128.165	87.5193	0	3.5551	0
3	3	131.164	90.1429	0	3.13081	0
3	3	134.164	90.1328	0	2.47817	0
3	3	137.166	93.1591	0	2.33369	0
3	3	140.165	92.6025	0	2.18435	0
3	3	143.166	91.3947	0	1.92785	0
3	3	146.168	88.7433	0	1.73189	0
3	3	149.166	90.9424	0	1.42207	0

## Sheet: Supllementary Fig. 14
20 mM pep1, 12.5 or 25 mM MAP, 100 mM MOPS pH 7.5
concentration	sample_num	# Time	Pi	MAP	3-pHis	1-pHis	His
25	1	0.15	2.12085	13.2633
25	1	3.10833	3.55273	12.9975
25	1	6.10889	5.97881	9.97038
25	1	9.10889	8.03466	9.25873
25	1	12.1097	9.62149	7.4576
25	1	15.1089	11.3893	6.14387
25	1	18.1078	12.4603	5.32859
25	1	21.1081	13.2654	4.7143
25	1	24.1083	14.9863	4.33338
25	1	65.6086	21.4785	0.25627
25	1	66.9917	20.9154	0.706083
25	1	68.3747	21.8175	0
25	1	69.7614	21.109	0.624305
25	1	71.1478	24.0478	0.0826611
25	1	72.5361	23.2694	0.0257277
25	1	85.5689	22.8938	0.405264
25	1	86.6058	23.5501	0.0336295
25	1	87.6381	24.4222	0.0210036
25	1	88.6672	23.8551	0
25	2	0.15	2.32323	12.7925
25	2	3.12167	4.98106	12.333
25	2	6.12194	6.62606	10.3428
25	2	9.12194	8.96102	8.91257
25	2	12.1225	9.44666	7.02583
25	2	15.1214	10.0041	5.64826
25	2	18.1214	12.2282	5.67878
25	2	21.1217	16.4346	4.49743
25	2	24.1225	15.4059	4.37208
25	2	65.6042	19.1486	0.749274
25	2	66.9881	21.8523	0.245857
25	2	68.37	19.2947	0.256432
25	2	69.7564	19.693	0.251645
25	2	71.1439	22.6372	0.31984
25	2	72.5317	22.2442	0.230844
25	2	85.6828	23.2304	0.226923
25	2	86.7169	23.7812	0
25	2	87.7464	23.2114	0.271821
25	2	88.7764	23.147	0
25	3	0.15	2.42467	11.913
25	3	3.14	3.50131	11.2759
25	3	6.14056	6.2229	8.71246
25	3	9.145	7.02994	7.70798
25	3	12.1408	8.87632	6.85437
25	3	15.1403	10.3339	6.09016
25	3	18.1403	11.8642	4.81622
25	3	21.1414	11.1236	3.87194
25	3	24.1406	14.2386	3.74122
25	3	65.6031	19.8577	0.443828
25	3	66.9872	18.6811	0.440303
25	3	68.37	19.0717	0
25	3	69.7564	19.2601	0.130694
25	3	71.1431	19.2407	0.0762916
25	3	72.5303	19.9456	0.182136
25	3	85.7964	20.2142	0.183377
25	3	86.8278	19.9055	0.196648
25	3	87.8575	20.6629	0
25	3	88.8886	20.1832	0.274943
25	4	0.0833333			0	0	20.1357
25	4	5.16083			0.260555	0.177961	19.639
25	4	10.2378			0.417541	0.272305	19.2032
25	4	15.315			0.606659	0.193287	18.737
25	4	20.3922			0.661154	0.221032	18.4917
25	4	25.4697			0.744412	0.181438	18.4301
25	4	30.5472			0.789764	0.144327	18.4878
25	4	35.6253			0.824831	0.0917477	18.5258
25	4	40.7031			0.872845	0	18.543
25	4	45.7808			0.879479	0	18.6186
25	4	50.8589			0.896615	0	18.8368
25	4	56.4442			0.833534	0	18.832
25	4	61.5214			0.826368	0	18.7452
25	4	66.5986			0.793231	0	18.8376
25	4	71.6761			0.74058	0	18.9643
25	4	76.7539			0.709714	0	19.2027
25	4	172.364			0.353828	0	19.9633
25	4	221.241			0.239729	0	20.1993
25	5	0.0833333			0	0	20.1931
25	5	5.16028			0.243951	0.185127	19.7988
25	5	10.2372			0.410076	0.231391	19.2562
25	5	15.3144			0.622227	0.146598	18.8775
25	5	20.3917			0.695292	0.223019	18.7645
25	5	25.4694			0.735578	0.181863	18.7915
25	5	30.5469			0.790087	0.123891	18.7846
25	5	35.625			0.825786	0.112041	18.7553
25	5	40.7028			0.861385	0	18.6508
25	5	45.7808			0.85287	0	18.7013
25	5	50.8589			0.877528	0	18.7524
25	5	56.4439			0.788406	0	18.7475
25	5	61.5211			0.767296	0	18.8304
25	5	66.5983			0.749237	0	18.7678
25	5	71.6758			0.716526	0	18.94
25	5	76.7533			0.660044	0	19.0544
25	5	172.364			0.345491	0	19.8596
25	5	221.241			0.219684	0	20.1986
25	6	0.0833333			0	0	20.5497
25	6	5.16028			0.242638	0.173987	20.1266
25	6	10.2372			0.397169	0.2409	19.4617
25	6	15.3147			0.574267	0.248776	19.2861
25	6	20.3919			0.664653	0.227276	19.2171
25	6	25.4697			0.712552	0.230753	19.1128
25	6	30.5472			0.782796	0.138508	19.1213
25	6	35.6253			0.807035	0.0973533	19.134
25	6	40.7033			0.858086	0	19.1185
25	6	45.7811			0.856347	0	19.1145
25	6	50.8592			0.808557	0	19.1399
25	6	56.4442			0.804087	0	19.1679
25	6	61.5214			0.784645	0	19.3306
25	6	66.5992			0.777407	0	19.3401
25	6	71.6761			0.716987	0	19.4465
25	6	76.7536			0.680728	0	19.4985
25	6	172.381			0.332388	0	20.2772
25	6	221.258			0.237529	0	20.5764
12.5	1	0.15	-0.977085	7.87401
12.5	1	3.14806	0.578957	7.15877
12.5	1	6.14778	1.84421	4.91829
12.5	1	9.15	3.5107	4.41338
12.5	1	12.1481	4.55868	3.41063
12.5	1	15.1481	5.34861	3.26941
12.5	1	18.1483	6.50317	2.31984
12.5	1	21.1483	7.01124	2.77658
12.5	1	24.1489	8.09857	1.7517
12.5	1	65.5919	12.7431	0.254584
12.5	1	66.9742	11.7681	0
12.5	1	68.3597	12.2323	0.140882
12.5	1	69.7461	11.757	0.553423
12.5	1	71.1336	13.508	0
12.5	1	72.5189	12.3143	0
12.5	2	0.15	-0.132915	8.11857
12.5	2	3.14194	1.1333	5.78593
12.5	2	6.1425	2.01322	5.14565
12.5	2	9.1425	2.48801	4.7283
12.5	2	12.1414	4.14507	3.66568
12.5	2	15.1425	5.35969	3.42865
12.5	2	18.1419	6.12514	2.33945
12.5	2	21.1431	5.68007	2.29533
12.5	2	24.1417	6.73026	1.97761
12.5	2	65.5653	12.3129	0
12.5	2	66.9481	11.0338	0
12.5	2	68.3344	12.3851	0
12.5	2	69.7203	11.8833	0
12.5	2	71.1072	13.5763	0
12.5	2	72.4931	12.7228	0
12.5	3	0.15	-0.162323	6.76968
12.5	3	3.14917	1.63562	5.72234
12.5	3	6.14944	2.75586	5.01239
12.5	3	9.14944	3.96917	3.83454
12.5	3	12.15	5.31406	3.96026
12.5	3	15.1508	5.31185	2.95748
12.5	3	18.1492	6.99123	2.71793
12.5	3	21.1497	6.55362	2.04582
12.5	3	24.1503	7.26602	1.71681
12.5	3	65.5531	11.5437	0.118907
12.5	3	66.9353	12.1215	0.0855485
12.5	3	68.3219	12.6789	0
12.5	3	69.7086	13.3676	0
12.5	3	71.0958	12.5742	0
12.5	3	72.4828	12.6003	0
12.5	4	0.0833333			0	0	19.9075
12.5	4	5.16056			0.113815	0.0917477	19.8613
12.5	4	10.2375			0.195384	0.11637	19.4946
12.5	4	15.315			0.258813	0.136664	19.3842
12.5	4	20.3922			0.308093	0.116228	19.2798
12.5	4	25.47			0.343504	0.101895	19.3528
12.5	4	30.5475			0.405591	0	19.2095
12.5	4	35.6256			0.411836	0	19.4445
12.5	4	40.7033			0.408962	0	19.3162
12.5	4	45.7814			0.410062	0	19.3488
12.5	4	50.8594			0.407756	0	19.5765
12.5	4	56.7078			0.391223	0	19.6518
12.5	4	61.785			0.345491	0	19.7082
12.5	4	66.8631			0.310793	0	19.9356
12.5	4	71.94			0.332293	0	20.2343
12.5	4	77.0172			0.324629	0	20.0688
12.5	4	172.461			0.154758	0	20.4707
12.5	4	221.338			0.114099	0	20.7145
12.5	5	0.0833333			0	0	20.1372
12.5	5	5.16056			0.109558	0.0900447	20.056
12.5	5	10.2375			0.17657	0.12971	19.5428
12.5	5	15.3147			0.256017	0.119279	19.2142
12.5	5	20.3919			0.294969	0.107855	19.0922
12.5	5	25.47			0.333534	0.0801817	19.0683
12.5	5	30.5475			0.384056	0	19.0683
12.5	5	35.6256			0.395622	0	19.2371
12.5	5	40.7031			0.395551	0	19.4135
12.5	5	45.7811			0.392322	0	19.4967
12.5	5	50.8592			0.394061	0	19.6488
12.5	5	56.4742			0.373554	0	19.5349
12.5	5	61.5511			0.33584	0	19.6163
12.5	5	66.6289			0.310722	0	19.829
12.5	5	71.7061			0.290996	0	20.091
12.5	5	76.7833			0.301746	0	19.9388
12.5	5	172.227			0.140318	0	20.2369
12.5	5	221.104			0.105052	0	20.3401
12.5	6	0.0833333			0	0	20.3318
12.5	6	5.16083			0.107252	0.0775562	20.048
12.5	6	10.2378			0.168633	0.124672	19.899
12.5	6	15.3147			0.247328	0.125098	19.6055
12.5	6	20.3922			0.286178	0.113461	19.4814
12.5	6	25.4703			0.310828	0.0971404	19.5511
12.5	6	30.5475			0.369474	0	19.4376
12.5	6	35.6256			0.376073	0	19.6076
12.5	6	40.7028			0.366884	0	19.5018
12.5	6	45.7811			0.369687	0	19.53
12.5	6	50.8589			0.371993	0	19.6041
12.5	6	56.4572			0.353012	0	19.7061
12.5	6	61.5339			0.310509	0	19.6788
12.5	6	66.6117			0.300043	0	20.1247
12.5	6	71.6889			0.273895	0	19.5574
12.5	6	76.7661			0.257397	0	19.5698
12.5	6	172.21			0.138296	0	19.8757
12.5	6	221.088			0.10232	0	19.7318

## Sheet: Supplementary Fig. 16
20 mM pep1, 50 mM R30 (charges), 0, 5, 7.5, 10, 12.5, 15, 20, 25, 37.5, 50 mM MAP (+x mM Pi), 100(-x) mM MOPS pH 7.5
sample_num	time_h	0 mM	5 mM	7.5 mM	10 mM	12.5 mM	15 mM	20 mM	25 mM	37.5 mM	50 mM
1	0.333333	0.085	0.0851	0.091	0.0883	0.0856	0.0835	0.0839	0.0861	0.0875	0.0881
1	0.416664	0.0946	0.0913	0.0906	0.0867	0.095	0.093	0.0896	0.0859	0.0968	0.0976
1	0.499997	0.0945	0.0944	0.0939	0.0868	0.0949	0.093	0.093	0.0906	0.0969	0.0976
1	0.583331	0.0944	0.0946	0.0986	0.0869	0.095	0.0927	0.0929	0.0948	0.0967	0.0975
1	0.666664	0.0943	0.0946	0.1005	0.0868	0.0949	0.0928	0.0929	0.0951	0.0967	0.0975
1	0.749997	0.0942	0.0944	0.1004	0.0883	0.0949	0.0927	0.0927	0.0951	0.0967	0.0974
1	0.833331	0.0941	0.0944	0.1004	0.0917	0.0949	0.0926	0.0925	0.0949	0.0966	0.0974
1	0.916664	0.0942	0.0944	0.1005	0.0937	0.095	0.0925	0.0926	0.095	0.0968	0.0975
1	0.999997	0.0941	0.0941	0.1004	0.0945	0.0947	0.0925	0.0925	0.095	0.0966	0.0973
1	1.08333	0.0941	0.0944	0.1006	0.0951	0.0947	0.0925	0.0925	0.095	0.0968	0.0974
1	1.16666	0.0942	0.0942	0.1005	0.0957	0.0946	0.0925	0.0924	0.0949	0.0966	0.0973
1	1.25	0.0942	0.0943	0.1005	0.0962	0.0948	0.0925	0.0925	0.0951	0.0968	0.0976
1	1.33333	0.0941	0.0943	0.1006	0.0962	0.0947	0.0924	0.0924	0.0948	0.0968	0.0976
1	1.41666	0.0942	0.0943	0.1008	0.0965	0.0948	0.0926	0.0926	0.095	0.0968	0.0977
1	1.5	0.0941	0.0943	0.1007	0.0964	0.0946	0.0926	0.0924	0.0948	0.0968	0.0976
1	1.58333	0.0941	0.0943	0.1009	0.0963	0.0947	0.0925	0.0925	0.095	0.0969	0.0977
1	1.66666	0.0942	0.0943	0.1009	0.0962	0.0946	0.0926	0.0925	0.095	0.0968	0.0977
1	1.75	0.0942	0.0944	0.1008	0.0963	0.0946	0.0925	0.0925	0.0949	0.0969	0.0977
1	1.83333	0.0943	0.0945	0.1009	0.0963	0.0948	0.0927	0.0926	0.095	0.097	0.0978
1	1.91666	0.0941	0.0942	0.1009	0.0962	0.0947	0.0924	0.0925	0.0948	0.0967	0.0978
1	2	0.0943	0.0945	0.1009	0.0964	0.0948	0.0926	0.0927	0.0951	0.097	0.098
1	2.08333	0.0941	0.0942	0.1008	0.0962	0.0946	0.0924	0.0925	0.0948	0.0968	0.0977
1	2.16666	0.0943	0.0944	0.1009	0.0963	0.0947	0.0925	0.0927	0.0952	0.097	0.0981
1	2.25	0.0942	0.0943	0.1009	0.0963	0.0948	0.0925	0.0926	0.0949	0.0969	0.0979
1	2.33333	0.0943	0.0944	0.1011	0.0962	0.0948	0.0926	0.0927	0.0951	0.097	0.098
1	2.41666	0.0943	0.0943	0.1012	0.0963	0.0949	0.0926	0.0927	0.0952	0.0971	0.098
1	2.5	0.0942	0.0943	0.101	0.0963	0.0949	0.0925	0.0926	0.0954	0.097	0.0981
1	2.58333	0.0942	0.0943	0.101	0.0962	0.0948	0.0924	0.0928	0.0962	0.0971	0.0982
1	2.66666	0.0943	0.0941	0.1009	0.0962	0.0947	0.0925	0.0926	0.1076	0.0972	0.0982
1	2.75	0.0941	0.0943	0.101	0.0963	0.0949	0.0926	0.0927	0.1303	0.0973	0.0986
1	2.83333	0.0943	0.0943	0.1011	0.0963	0.0948	0.0927	0.0929	0.1514	0.0976	0.1017
1	2.91666	0.0943	0.0944	0.1011	0.0963	0.0949	0.0927	0.0928	0.1742	0.0979	0.1499
1	3	0.0943	0.0943	0.1011	0.0963	0.0949	0.0926	0.0928	0.1949	0.102	0.202
1	3.08333	0.0943	0.0944	0.101	0.0964	0.0949	0.0924	0.0929	0.2144	0.1415	0.2508
1	3.16666	0.0942	0.0942	0.1011	0.0963	0.0949	0.0925	0.093	0.2317	0.1825	0.293
1	3.25	0.0943	0.0943	0.1008	0.0962	0.0947	0.0924	0.0929	0.2468	0.2231	0.3297
1	3.33333	0.0943	0.0943	0.1009	0.0963	0.0948	0.0925	0.0929	0.2568	0.259	0.3577
1	3.41666	0.0941	0.0942	0.101	0.0962	0.0948	0.0925	0.0929	0.2603	0.2911	0.3695
1	3.5	0.0943	0.0943	0.1008	0.0963	0.0948	0.0924	0.093	0.2554	0.3187	0.3645
1	3.58333	0.0941	0.0942	0.1009	0.0962	0.0948	0.0926	0.093	0.245	0.3383	0.3454
1	3.66666	0.0942	0.0943	0.1009	0.0962	0.0948	0.0926	0.0931	0.2291	0.3441	0.3147
1	3.75	0.094	0.0942	0.1008	0.0963	0.0947	0.0924	0.0931	0.2102	0.3368	0.2726
1	3.83333	0.0938	0.0941	0.1008	0.0961	0.0947	0.0924	0.0933	0.1875	0.3199	0.2212
1	3.91666	0.0941	0.0941	0.1008	0.0962	0.0948	0.0924	0.0936	0.1617	0.2961	0.1787
1	4	0.0941	0.0942	0.1009	0.0961	0.0948	0.0925	0.0955	0.1478	0.2631	0.1649
1	4.08333	0.0942	0.0941	0.1008	0.0962	0.0947	0.0924	0.1112	0.142	0.2217	0.16
1	4.16666	0.0942	0.094	0.1008	0.0962	0.0948	0.0925	0.1289	0.1387	0.1866	0.1559
1	4.25	0.0942	0.0941	0.1008	0.0962	0.0946	0.0925	0.1473	0.1368	0.1715	0.1504
1	4.33333	0.094	0.094	0.1009	0.0963	0.0948	0.0925	0.1651	0.1345	0.1643	0.1454
1	4.41666	0.0941	0.094	0.1009	0.0963	0.0948	0.0926	0.1812	0.1329	0.1582	0.1419
1	4.5	0.094	0.094	0.1009	0.0963	0.0949	0.0927	0.1957	0.1315	0.155	0.1391
1	4.58333	0.0942	0.094	0.1008	0.0961	0.0948	0.0927	0.2078	0.1282	0.1508	0.1382
1	4.66666	0.0939	0.0939	0.1008	0.0962	0.0948	0.0928	0.2177	0.1267	0.1488	0.1354
1	4.75	0.094	0.0941	0.1007	0.0962	0.0949	0.0929	0.2225	0.1249	0.1457	0.1336
1	4.83333	0.094	0.0938	0.1007	0.0961	0.0947	0.0928	0.2206	0.1231	0.1425	0.1295
1	4.91666	0.094	0.0939	0.1009	0.0962	0.0949	0.0934	0.2122	0.1221	0.1417	0.1273
1	5	0.094	0.0939	0.1007	0.0961	0.0949	0.0959	0.2	0.1212	0.1388	0.1257
1	5.08333	0.094	0.0939	0.1007	0.0961	0.0949	0.1067	0.185	0.1226	0.1375	0.1262
1	5.16666	0.0939	0.0938	0.1007	0.0962	0.095	0.1184	0.1654	0.1217	0.1363	0.1281
1	5.25	0.0939	0.094	0.1007	0.0961	0.0952	0.1306	0.1444	0.122	0.1368	0.1257
1	5.33333	0.0939	0.094	0.1008	0.0963	0.0952	0.142	0.1341	0.119	0.1357	0.1246
1	5.41666	0.0938	0.0939	0.1007	0.0961	0.0953	0.1521	0.1324	0.1166	0.1361	0.1241
1	5.5	0.0941	0.094	0.1007	0.0963	0.0979	0.1617	0.1324	0.1171	0.1361	0.124
1	5.58333	0.0939	0.0939	0.1005	0.0963	0.1042	0.1697	0.1354	0.1195	0.1362	0.1229
1	5.66666	0.0939	0.0938	0.1006	0.096	0.1112	0.1765	0.1344	0.1189	0.1359	0.1213
1	5.75	0.0939	0.0939	0.1006	0.0961	0.1189	0.1803	0.1317	0.1166	0.1357	0.1205
1	5.83333	0.0939	0.0937	0.1006	0.0962	0.1254	0.1799	0.1287	0.1161	0.1349	0.1204
1	5.91666	0.0938	0.0937	0.1008	0.096	0.1315	0.1747	0.1256	0.1133	0.1337	0.1226
1	6	0.0938	0.0937	0.1007	0.0961	0.1366	0.1656	0.1231	0.1143	0.1327	0.126
1	6.08333	0.0938	0.0938	0.1007	0.0961	0.1416	0.154	0.122	0.115	0.1348	0.128
1	6.16666	0.094	0.0938	0.1007	0.0961	0.1458	0.1392	0.1217	0.1148	0.1363	0.1292
1	6.25	0.0938	0.0937	0.1005	0.0959	0.1481	0.1242	0.1212	0.1135	0.1382	0.13
1	6.33333	0.094	0.0937	0.1006	0.096	0.149	0.1173	0.121	0.1121	0.1382	0.131
1	6.41666	0.0937	0.0937	0.1006	0.096	0.1475	0.1172	0.1175	0.1128	0.1394	0.1323
1	6.5	0.0936	0.0936	0.1006	0.096	0.1438	0.1183	0.1149	0.1123	0.1391	0.1324
1	6.58333	0.0938	0.0934	0.1005	0.096	0.1379	0.1193	0.1162	0.1113	0.1383	0.1312
1	6.66666	0.0939	0.0937	0.1005	0.0961	0.1306	0.1222	0.1199	0.1104	0.139	0.1308
1	6.75	0.0937	0.0936	0.1004	0.096	0.1225	0.1229	0.1198	0.1107	0.1393	0.1304
1	6.83333	0.0936	0.0937	0.1003	0.0961	0.1151	0.1205	0.1174	0.1109	0.1388	0.1297
1	6.91666	0.0936	0.0935	0.1004	0.096	0.1102	0.12	0.1158	0.1107	0.1392	0.1288
1	7	0.0936	0.0936	0.1004	0.0959	0.1067	0.1206	0.1162	0.1101	0.1394	0.1277
1	7.08333	0.0937	0.0935	0.1004	0.096	0.1046	0.1206	0.1164	0.1099	0.1413	0.1269
1	7.16666	0.0935	0.0934	0.1002	0.0959	0.1068	0.1189	0.1183	0.1102	0.1396	0.1254
1	7.25	0.0935	0.0935	0.1004	0.0958	0.1108	0.1154	0.1151	0.1102	0.14	0.1251
1	7.33333	0.0937	0.0936	0.1005	0.0961	0.1131	0.1125	0.1152	0.1099	0.1419	0.1243
1	7.41666	0.0937	0.0936	0.1004	0.096	0.1125	0.1109	0.1159	0.109	0.142	0.123
1	7.5	0.0936	0.0936	0.1002	0.096	0.1118	0.1107	0.1163	0.1094	0.1409	0.1212
1	7.58333	0.0937	0.0936	0.1004	0.0961	0.1116	0.1118	0.1164	0.1106	0.1422	0.1192
1	7.66666	0.0937	0.0935	0.1004	0.0961	0.1097	0.1138	0.1149	0.1109	0.1415	0.118
1	7.75	0.0937	0.0936	0.1003	0.096	0.1073	0.1134	0.1134	0.1105	0.1416	0.1176
1	7.83333	0.0935	0.0934	0.1003	0.096	0.1085	0.1096	0.115	0.1104	0.1422	0.1175
1	7.91666	0.0937	0.0935	0.1004	0.0959	0.1091	0.1078	0.1174	0.11	0.1416	0.1165
1	8	0.0936	0.0933	0.1002	0.0959	0.1089	0.1089	0.1198	0.1099	0.1416	0.1149
1	8.08333	0.0937	0.0933	0.1002	0.0958	0.1073	0.109	0.121	0.1115	0.1403	0.1141
1	8.16666	0.0936	0.0934	0.1001	0.0958	0.1067	0.1105	0.1206	0.1109	0.1396	0.1132
1	8.25	0.0937	0.0935	0.1002	0.0959	0.1066	0.1094	0.1204	0.1105	0.1405	0.1124
1	8.33333	0.0936	0.0933	0.1	0.0957	0.1069	0.107	0.1196	0.1104	0.1392	0.1113
1	8.41666	0.0935	0.0934	0.1003	0.0958	0.1056	0.1064	0.1192	0.1098	0.139	0.11
1	8.5	0.0935	0.0933	0.1003	0.0957	0.1054	0.1067	0.1183	0.1103	0.1373	0.1091
1	8.58333	0.0936	0.0933	0.1003	0.0959	0.1047	0.1079	0.1178	0.1114	0.1372	0.1084
1	8.66666	0.0935	0.0934	0.1002	0.0958	0.105	0.1089	0.1184	0.1104	0.1362	0.107
1	8.75	0.0935	0.0933	0.1001	0.0958	0.1057	0.1085	0.1186	0.1102	0.1356	0.1054
1	8.83333	0.0934	0.0934	0.1002	0.0959	0.1048	0.1075	0.1193	0.1107	0.1355	0.1046
1	8.91666	0.0935	0.0934	0.1002	0.0958	0.1043	0.1067	0.1191	0.1105	0.1345	0.1034
1	9	0.0935	0.0932	0.1002	0.0958	0.1045	0.1066	0.119	0.1097	0.1339	0.1024
1	9.08333	0.0936	0.0934	0.1002	0.096	0.1047	0.1074	0.119	0.1094	0.1323	0.1016
1	9.16666	0.0934	0.0934	0.1001	0.0959	0.1043	0.1078	0.1186	0.1092	0.1311	0.1007
1	9.25	0.0935	0.0933	0.1002	0.0958	0.1041	0.1078	0.1182	0.1089	0.13	0.0997
1	9.33333	0.0935	0.0934	0.1002	0.0959	0.1042	0.1078	0.118	0.1092	0.129	0.0985
1	9.41666	0.0935	0.0933	0.1002	0.096	0.105	0.1081	0.1183	0.1092	0.1269	0.0989
1	9.5	0.0935	0.0934	0.1002	0.096	0.105	0.1084	0.1181	0.1092	0.125	0.099
1	9.58333	0.0934	0.0933	0.1001	0.096	0.1042	0.1089	0.1173	0.1103	0.122	0.0988
1	9.66666	0.0934	0.0933	0.1002	0.0958	0.104	0.1087	0.1172	0.1112	0.1209	0.0983
1	9.75	0.0933	0.0932	0.1001	0.0958	0.104	0.1084	0.1172	0.11	0.1188	0.0973
1	9.83333	0.0934	0.0932	0.1	0.096	0.1034	0.1083	0.1171	0.1082	0.1165	0.0969
1	9.91666	0.0934	0.0933	0.1002	0.096	0.1036	0.1092	0.1162	0.1087	0.1148	0.0975
1	10	0.0933	0.0932	0.1001	0.096	0.104	0.1099	0.1138	0.109	0.1126	0.0979
1	10.0833	0.0934	0.0933	0.1	0.0959	0.1033	0.1099	0.1136	0.1092	0.1109	0.0981
1	10.1667	0.0934	0.0932	0.1003	0.096	0.1027	0.1092	0.114	0.1098	0.1096	0.0984
1	10.25	0.0933	0.0933	0.1003	0.0961	0.1031	0.1083	0.1148	0.1106	0.1077	0.0981
1	10.3333	0.0935	0.0934	0.1002	0.0965	0.1034	0.1089	0.1145	0.1102	0.1066	0.0977
1	10.4167	0.0934	0.0933	0.1002	0.0979	0.1033	0.1096	0.1136	0.1086	0.1059	0.0966
1	10.5	0.0934	0.0932	0.1002	0.0994	0.1019	0.1097	0.1127	0.1094	0.1037	0.0966
1	10.5833	0.0933	0.0933	0.1001	0.1015	0.1017	0.1099	0.1123	0.11	0.1031	0.0967
1	10.6667	0.0934	0.0931	0.1001	0.1038	0.1024	0.1092	0.1118	0.1086	0.1025	0.097
1	10.75	0.0934	0.0932	0.1001	0.1061	0.1033	0.1085	0.1124	0.1085	0.103	0.0973
1	10.8333	0.0932	0.0931	0.1001	0.108	0.1028	0.1084	0.1114	0.1103	0.1015	0.0972
1	10.9167	0.0934	0.0933	0.1002	0.1098	0.1018	0.1083	0.1112	0.111	0.1013	0.0973
1	11	0.0932	0.0932	0.1001	0.1112	0.101	0.1079	0.1115	0.1088	0.1013	0.0973
1	11.0833	0.0934	0.0931	0.1001	0.1122	0.1019	0.1079	0.1122	0.1078	0.1014	0.0971
1	11.1667	0.0933	0.093	0.1001	0.1131	0.1016	0.107	0.1113	0.109	0.1015	0.0969
1	11.25	0.0934	0.0932	0.1002	0.114	0.1017	0.1074	0.1099	0.1097	0.1009	0.0971
1	11.3333	0.0933	0.0931	0.1002	0.1145	0.1015	0.1079	0.1097	0.1082	0.1004	0.0968
1	11.4167	0.0933	0.0932	0.1001	0.1148	0.1017	0.1077	0.1105	0.1072	0.1001	0.0968
1	11.5	0.0934	0.0932	0.1001	0.1151	0.1014	0.1072	0.1117	0.1086	0.1007	0.0967
1	11.5833	0.0933	0.0931	0.1002	0.1149	0.1018	0.1066	0.1105	0.1088	0.0999	0.097
1	11.6667	0.0932	0.093	0.1002	0.1142	0.102	0.1066	0.1105	0.1075	0.0995	0.0967
1	11.75	0.0933	0.0932	0.1001	0.113	0.1014	0.1065	0.1108	0.1064	0.0995	0.097
1	11.8333	0.0933	0.0931	0.1003	0.1113	0.1021	0.1061	0.109	0.107	0.0989	0.0968
1	11.9167	0.0934	0.0931	0.1003	0.109	0.1022	0.1073	0.108	0.107	0.0985	0.0969
1	12	0.0931	0.0929	0.1001	0.1066	0.1019	0.1071	0.1092	0.1061	0.0983	0.0967
1	12.0833	0.0932	0.093	0.1001	0.1045	0.1012	0.1064	0.1093	0.1052	0.0995	0.0967
1	12.1667	0.0934	0.0931	0.1002	0.1028	0.1016	0.1058	0.1096	0.1058	0.0989	0.0969
1	12.25	0.0933	0.0931	0.1003	0.1012	0.1014	0.1055	0.1088	0.1066	0.099	0.0969
1	12.3333	0.0931	0.093	0.1003	0.1003	0.1013	0.1058	0.1079	0.1061	0.0988	0.0967
1	12.4167	0.0932	0.0929	0.1002	0.1002	0.1018	0.1054	0.1088	0.1052	0.0987	0.0967
1	12.5	0.0932	0.0932	0.1003	0.1014	0.1028	0.1051	0.1094	0.1054	0.0988	0.0967
1	12.5833	0.0932	0.0931	0.1002	0.1029	0.1024	0.1054	0.1079	0.1056	0.0985	0.0966
1	12.6667	0.0932	0.093	0.1002	0.104	0.1015	0.1052	0.1073	0.1055	0.0984	0.0965
1	12.75	0.0932	0.0931	0.1002	0.104	0.1012	0.105	0.1071	0.1052	0.0984	0.0964
1	12.8333	0.0931	0.093	0.1	0.1026	0.1012	0.1041	0.107	0.1047	0.0981	0.0964
1	12.9167	0.0933	0.0931	0.1004	0.1018	0.1008	0.1038	0.1075	0.1043	0.0983	0.0965
1	13	0.0932	0.093	0.1002	0.1008	0.101	0.1039	0.1065	0.1045	0.0973	0.0965
1	13.0833	0.0932	0.0931	0.1002	0.1008	0.1016	0.1047	0.1065	0.1047	0.0977	0.0965
1	13.1667	0.0933	0.0931	0.1001	0.1014	0.1004	0.1043	0.1061	0.1048	0.0976	0.0963
1	13.25	0.0933	0.0931	0.1	0.1026	0.0999	0.1041	0.1062	0.1041	0.0976	0.0963
1	13.3333	0.0932	0.093	0.1002	0.1034	0.1008	0.1036	0.1066	0.1038	0.0975	0.0962
1	13.4167	0.0933	0.0932	0.1004	0.1034	0.1014	0.1037	0.1057	0.1043	0.0976	0.0962
1	13.5	0.0932	0.0929	0.1003	0.1025	0.1003	0.1035	0.1054	0.1044	0.0977	0.096
1	13.5833	0.0932	0.093	0.1	0.1015	0.1001	0.103	0.1051	0.1038	0.0971	0.096
1	13.6667	0.0933	0.093	0.1002	0.101	0.1	0.103	0.1044	0.1034	0.0975	0.0962
1	13.75	0.0934	0.0931	0.1003	0.1007	0.0997	0.1033	0.1046	0.1032	0.0974	0.0963
1	13.8333	0.0934	0.0932	0.1003	0.1004	0.0997	0.1032	0.1055	0.1029	0.0978	0.0962
1	13.9167	0.0934	0.0931	0.1003	0.1007	0.1001	0.1031	0.104	0.103	0.0969	0.0961
1	14	0.0933	0.093	0.1004	0.101	0.1001	0.1027	0.1037	0.1034	0.097	0.0961
1	14.0833	0.0933	0.0931	0.1001	0.1011	0.0993	0.102	0.1031	0.103	0.0966	0.0961
1	14.1667	0.0935	0.0932	0.1002	0.1014	0.0995	0.1021	0.1033	0.1026	0.0969	0.0963
1	14.25	0.0933	0.0931	0.1002	0.1014	0.1001	0.1022	0.1044	0.1027	0.0964	0.0962
1	14.3333	0.0935	0.0933	0.1003	0.1013	0.1004	0.1023	0.1025	0.103	0.0967	0.0962
1	14.4167	0.0935	0.0931	0.1003	0.1009	0.0993	0.1015	0.1026	0.1025	0.0965	0.0961
1	14.5	0.0934	0.093	0.1004	0.1001	0.0993	0.1016	0.1034	0.1022	0.0967	0.0961
1	14.5833	0.0935	0.093	0.1003	0.1	0.0995	0.1014	0.1009	0.1018	0.0964	0.0961
1	14.6667	0.0935	0.0932	0.1003	0.1002	0.0998	0.1013	0.1003	0.1016	0.0966	0.0961
1	14.75	0.0934	0.093	0.1003	0.1005	0.0988	0.101	0.1009	0.1022	0.0964	0.096
1	14.8333	0.0935	0.0931	0.1002	0.1012	0.0993	0.101	0.1013	0.1021	0.0966	0.096
1	14.9167	0.0934	0.0931	0.1003	0.1015	0.1001	0.1011	0.1008	0.1014	0.0964	0.0959
1	15	0.0935	0.0932	0.1004	0.101	0.1	0.1013	0.0998	0.1014	0.0967	0.096
1	15.0833	0.0934	0.0931	0.1002	0.1	0.099	0.1008	0.0995	0.1013	0.096	0.0959
1	15.1667	0.0934	0.0932	0.1003	0.0996	0.0987	0.0998	0.0991	0.1012	0.096	0.0959
1	15.25	0.0934	0.093	0.1003	0.0989	0.0986	0.0998	0.0993	0.101	0.0959	0.0959
1	15.3333	0.0934	0.093	0.1003	0.0987	0.0993	0.0999	0.0987	0.101	0.096	0.0958
1	15.4167	0.0934	0.0932	0.1003	0.0992	0.0999	0.0997	0.0987	0.1011	0.0961	0.0963
1	15.5	0.0935	0.0932	0.1004	0.0997	0.0992	0.0991	0.0984	0.1011	0.096	0.0962
1	15.5833	0.0934	0.0931	0.1003	0.1003	0.0988	0.099	0.0977	0.1007	0.0959	0.0961
1	15.6667	0.0934	0.0931	0.1003	0.1005	0.0989	0.0993	0.0976	0.1004	0.0958	0.0961
1	15.75	0.0935	0.0931	0.1004	0.1007	0.0987	0.0995	0.0972	0.1007	0.0959	0.0962
1	15.8333	0.0934	0.0931	0.1002	0.1002	0.0989	0.0988	0.0973	0.1007	0.0957	0.0961
1	15.9167	0.0934	0.093	0.1003	0.1001	0.0991	0.0984	0.0962	0.1003	0.0955	0.096
1	16	0.0936	0.0932	0.1003	0.0997	0.0985	0.0986	0.096	0.1002	0.0957	0.0963
1	16.0833	0.0935	0.0932	0.1004	0.0996	0.0983	0.0988	0.0958	0.0999	0.0955	0.0961
1	16.1667	0.0936	0.0932	0.1003	0.0991	0.0978	0.0986	0.0949	0.0998	0.0954	0.0963
1	16.25	0.0935	0.093	0.1004	0.0986	0.0976	0.0979	0.0944	0.0995	0.0953	0.096
1	16.3333	0.0934	0.093	0.1004	0.0987	0.0978	0.0976	0.0949	0.0996	0.0954	0.0962
1	16.4167	0.0938	0.0932	0.1004	0.099	0.0984	0.0981	0.095	0.0996	0.0955	0.0963
1	16.5	0.0934	0.0929	0.1002	0.0989	0.0987	0.0979	0.0937	0.0994	0.0953	0.096
1	16.5833	0.0937	0.0931	0.1003	0.099	0.0985	0.0977	0.0937	0.0997	0.0952	0.0961
1	16.6667	0.0937	0.0932	0.1003	0.0988	0.0984	0.0976	0.0935	0.0996	0.0953	0.096
1	16.75	0.0937	0.0931	0.1002	0.0988	0.0983	0.0978	0.0939	0.0993	0.0953	0.096
1	16.8333	0.0935	0.093	0.1002	0.0985	0.0986	0.0978	0.0931	0.0991	0.0954	0.0961
1	16.9167	0.0936	0.0931	0.1003	0.0987	0.0989	0.0975	0.0934	0.0993	0.0952	0.0961
1	17	0.0937	0.0932	0.1004	0.0988	0.0989	0.0974	0.0933	0.099	0.0953	0.0961
1	17.0833	0.0936	0.0931	0.1002	0.0989	0.0983	0.0973	0.0929	0.0989	0.0952	0.096
1	17.1667	0.0937	0.0931	0.1002	0.0991	0.0982	0.0973	0.0929	0.0989	0.095	0.0961
1	17.25	0.0938	0.0932	0.1004	0.0989	0.0983	0.097	0.0929	0.0987	0.0951	0.0961
1	17.3333	0.0938	0.0931	0.1005	0.0986	0.0984	0.0971	0.093	0.0986	0.0954	0.0963
1	17.4167	0.0936	0.0931	0.1002	0.0984	0.0987	0.0971	0.0932	0.0988	0.0951	0.0962
1	17.5	0.0936	0.093	0.1004	0.0984	0.0984	0.0971	0.093	0.0985	0.095	0.096
1	17.5833	0.0937	0.0932	0.1003	0.0984	0.098	0.0967	0.0926	0.0984	0.0949	0.096
1	17.6667	0.0937	0.0933	0.1004	0.0988	0.0978	0.0967	0.0924	0.0983	0.0948	0.0962
1	17.75	0.0936	0.093	0.1003	0.0988	0.0974	0.0965	0.0927	0.0978	0.0946	0.096
1	17.8333	0.0936	0.093	0.1005	0.0989	0.098	0.0965	0.093	0.0982	0.0947	0.096
1	17.9167	0.0936	0.093	0.1005	0.0986	0.0985	0.0963	0.0931	0.0983	0.0949	0.0959
1	18	0.0937	0.0932	0.1002	0.0982	0.0985	0.0963	0.0931	0.0981	0.0949	0.096
1	18.0833	0.0938	0.093	0.1006	0.098	0.0984	0.0963	0.0926	0.0979	0.095	0.0961
1	18.1667	0.0939	0.0932	0.1004	0.0982	0.0979	0.0962	0.0923	0.0979	0.0948	0.0961
1	18.25	0.0937	0.0931	0.1004	0.0983	0.0974	0.0961	0.0923	0.0977	0.0946	0.096
1	18.3333	0.0938	0.093	0.1005	0.0984	0.0974	0.096	0.0924	0.0975	0.0944	0.0959
1	18.4167	0.0938	0.0931	0.1005	0.0987	0.0977	0.0958	0.0922	0.0975	0.0945	0.0959
1	18.5	0.0938	0.0931	0.1006	0.0988	0.0977	0.0958	0.0926	0.0975	0.0947	0.0961
1	18.5833	0.0937	0.0929	0.1006	0.0984	0.0976	0.0958	0.0925	0.0973	0.0944	0.096
1	18.6667	0.0938	0.093	0.1005	0.098	0.0975	0.0958	0.0923	0.0973	0.0944	0.096
1	18.75	0.0939	0.0931	0.1006	0.098	0.0974	0.0958	0.0923	0.0973	0.0944	0.0959
1	18.8333	0.0938	0.093	0.1005	0.0979	0.097	0.0957	0.092	0.097	0.0943	0.0959
1	18.9167	0.0939	0.0932	0.1007	0.0983	0.0974	0.0957	0.0924	0.097	0.0945	0.096
1	19	0.0939	0.093	0.1006	0.0983	0.0975	0.0957	0.0921	0.0971	0.0944	0.0959
1	19.0833	0.0939	0.093	0.1007	0.0985	0.0976	0.0957	0.0921	0.0971	0.0944	0.0958
1	19.1667	0.0938	0.0929	0.1006	0.0987	0.0974	0.0953	0.0921	0.0966	0.0942	0.0957
2	0.45	0.0943	0.0989	0.0953	0.0959	0.0928	0.0918	0.0925	0.0955	0.0984	0.0936
2	0.533333	0.0942	0.0991	0.0952	0.0957	0.0925	0.0916	0.0925	0.0952	0.0985	0.0936
2	0.616667	0.0937	0.0998	0.095	0.0955	0.0923	0.0915	0.0922	0.0948	0.0981	0.0935
2	0.7	0.0938	0.1005	0.0947	0.0954	0.0924	0.0916	0.0922	0.0945	0.0979	0.0936
2	0.783333	0.0937	0.1006	0.0948	0.0955	0.0922	0.0914	0.0921	0.0946	0.0983	0.0936
2	0.866667	0.0936	0.101	0.0943	0.0953	0.092	0.0913	0.092	0.0943	0.0985	0.0936
2	0.95	0.0935	0.1013	0.0944	0.0953	0.092	0.0913	0.0921	0.0942	0.0983	0.0938
2	1.03333	0.0936	0.1019	0.0946	0.0952	0.0919	0.0912	0.0921	0.0943	0.0991	0.0939
2	1.11667	0.0935	0.102	0.0943	0.0952	0.0919	0.0912	0.092	0.0942	0.0985	0.0938
2	1.2	0.0934	0.1024	0.0944	0.095	0.0918	0.091	0.0919	0.0941	0.0984	0.0939
2	1.28333	0.0935	0.1026	0.0941	0.0951	0.0918	0.0912	0.092	0.094	0.0983	0.0938
2	1.36667	0.0934	0.1036	0.0941	0.0949	0.0917	0.0911	0.0919	0.0941	0.098	0.0936
2	1.45	0.0937	0.1034	0.0942	0.0952	0.0918	0.0914	0.0921	0.0942	0.0985	0.094
2	1.53333	0.0935	0.1033	0.0939	0.0952	0.0917	0.0912	0.092	0.0941	0.0985	0.0939
2	1.61667	0.0934	0.1033	0.0941	0.0952	0.0919	0.0913	0.0921	0.0941	0.0986	0.094
2	1.7	0.0937	0.1033	0.094	0.0951	0.0918	0.0913	0.092	0.0941	0.0986	0.0941
2	1.78333	0.0936	0.1032	0.0938	0.0951	0.0919	0.0913	0.0919	0.0942	0.0985	0.0939
2	1.86667	0.0937	0.1033	0.0939	0.0952	0.0919	0.0914	0.092	0.0942	0.0985	0.0941
2	1.95	0.0936	0.1035	0.0938	0.0951	0.0919	0.0913	0.0919	0.0943	0.0986	0.0942
2	2.03333	0.0936	0.1031	0.0938	0.0952	0.092	0.0915	0.0919	0.0942	0.0987	0.0942
2	2.11667	0.0936	0.1031	0.0936	0.0951	0.0919	0.0913	0.0918	0.0942	0.0987	0.0941
2	2.2	0.0935	0.1031	0.094	0.0951	0.092	0.0912	0.0919	0.0942	0.0995	0.0943
2	2.28333	0.0935	0.103	0.094	0.0951	0.0919	0.0913	0.0919	0.0942	0.0988	0.0943
2	2.36667	0.0937	0.103	0.0939	0.0952	0.0921	0.0914	0.092	0.0944	0.0988	0.0943
2	2.45007	0.0935	0.103	0.0939	0.0952	0.0922	0.0914	0.0921	0.0944	0.0992	0.0945
2	2.53333	0.0938	0.1028	0.0939	0.0952	0.0923	0.0917	0.0921	0.0945	0.0989	0.0944
2	2.61667	0.0937	0.1026	0.094	0.0952	0.0922	0.0915	0.0921	0.0946	0.099	0.095
2	2.7	0.0938	0.1024	0.0939	0.0952	0.0923	0.0915	0.0921	0.0947	0.0994	0.0992
2	2.78333	0.0937	0.1019	0.0938	0.0952	0.0923	0.0916	0.092	0.0946	0.0994	0.1563
2	2.86667	0.0938	0.1021	0.0941	0.0954	0.0924	0.0916	0.0922	0.0949	0.0999	0.2114
2	2.95	0.0937	0.1014	0.0937	0.0953	0.0923	0.0915	0.0922	0.0949	0.1002	0.2653
2	3.03333	0.0937	0.1013	0.0937	0.0952	0.0923	0.0916	0.0922	0.0949	0.103	0.3122
2	3.11667	0.0938	0.1012	0.0939	0.0953	0.0925	0.0916	0.0922	0.0952	0.143	0.3543
2	3.2	0.0939	0.1009	0.0939	0.0952	0.0925	0.0916	0.0923	0.0956	0.1852	0.3838
2	3.28333	0.0938	0.1005	0.0939	0.0954	0.0925	0.0918	0.0923	0.097	0.2303	0.3999
2	3.36667	0.0937	0.0998	0.0939	0.0953	0.0925	0.0916	0.0922	0.1175	0.2711	0.4028
2	3.45	0.0938	0.0997	0.0939	0.0953	0.0926	0.0916	0.0923	0.1509	0.3067	0.3958
2	3.53333	0.0938	0.0993	0.094	0.0953	0.0924	0.0917	0.0923	0.1848	0.3365	0.3764
2	3.61667	0.0939	0.099	0.0938	0.0954	0.0925	0.0918	0.0924	0.2174	0.3571	0.3462
2	3.7	0.0936	0.0982	0.0938	0.0951	0.0924	0.0916	0.0921	0.2458	0.3647	0.3061
2	3.78333	0.0936	0.0985	0.0938	0.0952	0.0924	0.0916	0.0923	0.2698	0.3662	0.2622
2	3.86667	0.0939	0.098	0.0939	0.0953	0.0925	0.0919	0.0923	0.2878	0.3588	0.2279
2	3.95	0.0939	0.0982	0.0941	0.0954	0.0925	0.0918	0.0925	0.296	0.3419	0.2002
2	4.03333	0.0939	0.0984	0.094	0.0954	0.0926	0.0919	0.0925	0.2991	0.3193	0.1897
2	4.11667	0.0939	0.0981	0.094	0.0953	0.0926	0.092	0.0926	0.2938	0.2887	0.1801
2	4.2	0.0938	0.0981	0.0941	0.0953	0.0926	0.092	0.0929	0.2829	0.2539	0.1708
2	4.28333	0.0939	0.098	0.0942	0.0954	0.0927	0.0919	0.0932	0.2668	0.2205	0.1622
2	4.36667	0.0939	0.0978	0.0942	0.0953	0.0927	0.0922	0.0942	0.248	0.1988	0.1562
2	4.45	0.0938	0.0979	0.0942	0.0953	0.0927	0.092	0.1077	0.225	0.184	0.1531
2	4.53333	0.0938	0.0979	0.0944	0.0954	0.0926	0.0921	0.1291	0.2016	0.178	0.1512
2	4.61667	0.0939	0.098	0.0945	0.0953	0.0926	0.092	0.1486	0.1819	0.1741	0.148
2	4.7	0.0938	0.0982	0.0946	0.0953	0.0926	0.092	0.1693	0.1718	0.1701	0.1451
2	4.78333	0.0938	0.0979	0.0946	0.0952	0.0927	0.0922	0.1878	0.1662	0.1653	0.144
2	4.86667	0.0939	0.0978	0.0947	0.0953	0.0927	0.0922	0.204	0.1607	0.1621	0.142
2	4.95	0.0939	0.0976	0.0946	0.0953	0.0927	0.0923	0.2161	0.1569	0.1588	0.1395
2	5.03333	0.0938	0.098	0.0949	0.0953	0.0927	0.0921	0.2237	0.1562	0.1571	0.1393
2	5.11667	0.0939	0.0982	0.0951	0.0954	0.0928	0.0924	0.2272	0.1546	0.1553	0.1396
2	5.2	0.0937	0.0985	0.0954	0.0952	0.0927	0.0921	0.2262	0.1522	0.1528	0.1413
2	5.28333	0.0936	0.0978	0.095	0.0953	0.0926	0.0923	0.2205	0.1493	0.1502	0.1413
2	5.36667	0.0939	0.0983	0.0956	0.0954	0.0928	0.0926	0.2107	0.1464	0.1481	0.1423
2	5.45	0.0938	0.0979	0.0952	0.0953	0.0928	0.0926	0.1975	0.1438	0.1458	0.1439
2	5.53333	0.0939	0.0977	0.0953	0.0954	0.0928	0.0931	0.1825	0.1421	0.1452	0.1463
2	5.61667	0.0938	0.0978	0.0953	0.0954	0.0928	0.0932	0.1644	0.1408	0.1436	0.1492
2	5.7	0.0937	0.098	0.0955	0.0955	0.0928	0.0937	0.1526	0.1392	0.1417	0.1527
2	5.78333	0.0939	0.0976	0.0953	0.0955	0.0928	0.0972	0.1475	0.1393	0.14	0.1553
2	5.86667	0.0938	0.0979	0.0956	0.0954	0.0928	0.1096	0.1433	0.1388	0.1404	0.1553
2	5.95	0.0937	0.0976	0.0953	0.0952	0.0927	0.1214	0.141	0.1373	0.1411	0.1544
2	6.03333	0.0937	0.0977	0.0954	0.0954	0.0929	0.1335	0.1398	0.136	0.142	0.1536
2	6.11667	0.0937	0.0982	0.0955	0.0953	0.0929	0.1464	0.1393	0.1343	0.1422	0.1544
2	6.2	0.0938	0.0978	0.0955	0.0953	0.0929	0.1585	0.1382	0.1326	0.1446	0.1539
2	6.28333	0.0938	0.0977	0.0953	0.0954	0.0928	0.1687	0.136	0.1318	0.1474	0.1541
2	6.36667	0.0938	0.098	0.0955	0.0954	0.0929	0.1759	0.135	0.1299	0.1509	0.1532
2	6.45	0.0938	0.0977	0.0954	0.0953	0.0929	0.1808	0.1339	0.1288	0.1539	0.1517
2	6.53333	0.0937	0.0977	0.0953	0.0954	0.0928	0.1822	0.1338	0.1288	0.1557	0.1522
2	6.61667	0.0938	0.0978	0.0954	0.0954	0.0932	0.182	0.1329	0.129	0.1569	0.151
2	6.7	0.0937	0.0978	0.0953	0.0953	0.0929	0.1801	0.1307	0.1294	0.157	0.149
2	6.78333	0.0938	0.0977	0.0955	0.0954	0.093	0.1762	0.1286	0.1305	0.1572	0.1484
2	6.86667	0.0937	0.0977	0.0953	0.0954	0.0931	0.1705	0.1267	0.1315	0.1573	0.1467
2	6.95	0.0937	0.0979	0.0954	0.0954	0.0931	0.1627	0.1253	0.1326	0.1556	0.1454
2	7.03333	0.0937	0.098	0.0954	0.0955	0.093	0.152	0.1253	0.1337	0.1537	0.1445
2	7.11667	0.0937	0.0976	0.0953	0.0954	0.0931	0.144	0.1251	0.1349	0.153	0.143
2	7.2	0.0936	0.0978	0.0954	0.0955	0.0932	0.1395	0.1243	0.1376	0.1513	0.1421
2	7.28333	0.0936	0.0979	0.0955	0.0956	0.0933	0.1368	0.1235	0.139	0.1491	0.1416
2	7.36667	0.0938	0.0977	0.0953	0.0957	0.0934	0.1348	0.1228	0.1399	0.1488	0.1406
2	7.45	0.0938	0.0978	0.0954	0.0956	0.0934	0.1323	0.121	0.1408	0.1479	0.1399
2	7.53333	0.0938	0.0978	0.0954	0.0957	0.0934	0.1314	0.1202	0.1418	0.146	0.1393
2	7.61667	0.0937	0.0978	0.0955	0.0956	0.0936	0.131	0.119	0.1422	0.1442	0.1385
2	7.7	0.0935	0.0977	0.0954	0.0956	0.0935	0.1303	0.1183	0.1414	0.1423	0.1376
2	7.78344	0.0937	0.0978	0.0954	0.0957	0.0937	0.1304	0.118	0.1413	0.14	0.1378
2	7.86667	0.0937	0.0979	0.0953	0.0957	0.0937	0.1304	0.1171	0.1402	0.139	0.1376
2	7.95	0.0937	0.0981	0.0955	0.0958	0.094	0.13	0.118	0.1397	0.1369	0.1359
2	8.03333	0.0935	0.0979	0.0954	0.0958	0.0941	0.1303	0.1184	0.1394	0.1344	0.1361
2	8.11667	0.0937	0.0977	0.0954	0.0961	0.0944	0.1296	0.1185	0.1391	0.1327	0.136
2	8.2	0.0937	0.0974	0.0952	0.0959	0.0953	0.129	0.117	0.1379	0.131	0.1344
2	8.28333	0.0937	0.0979	0.0953	0.0963	0.098	0.1287	0.1157	0.1365	0.1286	0.1341
2	8.36667	0.0937	0.0978	0.0954	0.0968	0.1047	0.1287	0.1151	0.1362	0.1279	0.133
2	8.45	0.0937	0.0976	0.0954	0.0985	0.1109	0.1285	0.1146	0.1359	0.1263	0.1328
2	8.53333	0.0937	0.0975	0.0953	0.1035	0.117	0.1276	0.1134	0.1347	0.1251	0.1316
2	8.61667	0.0936	0.0977	0.0955	0.1093	0.1238	0.127	0.1127	0.1332	0.1236	0.1311
2	8.7	0.0937	0.0973	0.0953	0.1149	0.1304	0.1256	0.112	0.1325	0.1218	0.1305
2	8.78333	0.0936	0.0977	0.0954	0.1207	0.1364	0.1249	0.1127	0.1319	0.1202	0.1301
2	8.86667	0.0938	0.0983	0.0957	0.126	0.1414	0.1248	0.1148	0.1303	0.1189	0.1294
2	8.95004	0.0936	0.0977	0.0955	0.1305	0.1448	0.124	0.115	0.1287	0.1179	0.1286
2	9.03333	0.0935	0.0975	0.0954	0.1341	0.1465	0.1235	0.1149	0.1275	0.1167	0.1282
2	9.11667	0.0935	0.0981	0.0955	0.136	0.1469	0.123	0.1157	0.1266	0.1152	0.1276
2	9.2	0.0936	0.0978	0.0956	0.1371	0.1465	0.1227	0.1152	0.1257	0.1147	0.1273
2	9.28333	0.0935	0.0981	0.0957	0.1367	0.1449	0.1222	0.1142	0.1249	0.1135	0.1269
2	9.36667	0.0936	0.0982	0.0955	0.1355	0.1421	0.1214	0.1125	0.1239	0.113	0.1263
2	9.45	0.0935	0.0981	0.0956	0.1329	0.1383	0.1205	0.1113	0.1227	0.1127	0.1262
2	9.53333	0.0936	0.0976	0.0955	0.1296	0.1342	0.1209	0.1106	0.1213	0.1123	0.1255
2	9.61667	0.0935	0.0974	0.0954	0.1254	0.1285	0.1198	0.1096	0.1209	0.1117	0.1246
2	9.7	0.0936	0.0977	0.0955	0.1224	0.1251	0.1197	0.1088	0.1196	0.1108	0.1241
2	9.78333	0.0936	0.0975	0.0955	0.1195	0.1234	0.1187	0.1084	0.1183	0.1104	0.1233
2	9.86667	0.0936	0.0975	0.0954	0.1187	0.1229	0.1182	0.1085	0.1176	0.1106	0.1232
2	9.95	0.0935	0.0973	0.0955	0.1193	0.1225	0.1182	0.1092	0.1165	0.1101	0.123
2	10.0333	0.0937	0.0975	0.0955	0.1195	0.1216	0.1173	0.1087	0.1152	0.1096	0.1223
2	10.1167	0.0935	0.098	0.0957	0.1189	0.1216	0.1169	0.108	0.1137	0.1087	0.1218
2	10.2	0.0936	0.0976	0.0956	0.1184	0.1219	0.1167	0.1075	0.1121	0.1083	0.121
2	10.2833	0.0936	0.0978	0.0957	0.1183	0.1223	0.116	0.1077	0.1117	0.1089	0.1208
2	10.3667	0.0935	0.0975	0.0955	0.118	0.1224	0.1147	0.1068	0.1104	0.1084	0.12
2	10.45	0.0936	0.0982	0.0959	0.1186	0.1224	0.1144	0.1058	0.1095	0.1078	0.1197
2	10.5333	0.0936	0.0979	0.0956	0.1192	0.1224	0.1142	0.1052	0.1088	0.1082	0.1192
2	10.6167	0.0937	0.0978	0.0956	0.1191	0.1222	0.1138	0.1051	0.1077	0.1077	0.1191
2	10.7	0.0937	0.098	0.0956	0.1191	0.1215	0.1131	0.105	0.1068	0.108	0.1183
2	10.7833	0.0937	0.0977	0.0958	0.119	0.1214	0.1126	0.1046	0.106	0.1073	0.1179
2	10.8667	0.0937	0.0975	0.0955	0.1182	0.1212	0.1121	0.1045	0.1058	0.1075	0.1172
2	10.95	0.0936	0.0978	0.0958	0.1175	0.1209	0.1123	0.1053	0.1051	0.1077	0.1167
2	11.0333	0.0938	0.098	0.0958	0.1169	0.1209	0.1123	0.1051	0.1042	0.1072	0.116
2	11.1167	0.0935	0.0978	0.0956	0.1167	0.1204	0.1115	0.1038	0.1037	0.1071	0.1158
2	11.2	0.0937	0.0981	0.0958	0.1169	0.1202	0.1107	0.1034	0.103	0.1069	0.1154
2	11.2834	0.0936	0.0976	0.0956	0.1173	0.1196	0.1106	0.1034	0.103	0.1075	0.1149
2	11.3667	0.0936	0.098	0.0958	0.1173	0.1192	0.1103	0.1041	0.1027	0.1064	0.1148
2	11.45	0.0935	0.0975	0.0956	0.1174	0.119	0.1098	0.1038	0.1024	0.107	0.1139
2	11.5333	0.0936	0.098	0.0958	0.1166	0.1186	0.1096	0.1034	0.102	0.1064	0.1133
2	11.6167	0.0937	0.0978	0.0957	0.1161	0.1177	0.109	0.1033	0.1022	0.1067	0.113
2	11.7	0.0935	0.0981	0.0958	0.1161	0.1177	0.1085	0.1032	0.102	0.1062	0.1127
2	11.7833	0.0936	0.0979	0.0958	0.1164	0.1178	0.1089	0.1041	0.1015	0.1065	0.1121
2	11.8667	0.0936	0.0978	0.0957	0.1167	0.118	0.1083	0.1038	0.1014	0.1064	0.1114
2	11.95	0.0936	0.0975	0.0956	0.1164	0.1174	0.1083	0.103	0.102	0.1067	0.111
2	12.0333	0.0938	0.0978	0.0958	0.1159	0.1173	0.1087	0.103	0.1017	0.1066	0.1107
2	12.1167	0.0935	0.098	0.0958	0.1154	0.1168	0.108	0.103	0.1014	0.1056	0.1104
2	12.2	0.0935	0.0979	0.096	0.1149	0.1161	0.1076	0.1021	0.1012	0.1054	0.1095
2	12.2833	0.0937	0.0975	0.0957	0.1148	0.1161	0.1074	0.102	0.1009	0.1054	0.1089
2	12.3667	0.0935	0.0983	0.0958	0.1148	0.1161	0.1069	0.1024	0.101	0.1047	0.1088
2	12.45	0.0936	0.0983	0.0959	0.1148	0.1159	0.1065	0.102	0.1011	0.1057	0.1079
2	12.5333	0.0936	0.0976	0.0958	0.1151	0.1158	0.107	0.1024	0.1011	0.1062	0.1077
2	12.6167	0.0938	0.098	0.0959	0.1152	0.1156	0.107	0.1024	0.101	0.1061	0.1076
2	12.7	0.0938	0.0978	0.0958	0.115	0.1154	0.1072	0.1023	0.101	0.1063	0.1069
2	12.7833	0.0937	0.0977	0.0958	0.1148	0.1151	0.1071	0.102	0.1013	0.1061	0.1061
2	12.8667	0.0938	0.0977	0.0959	0.1145	0.1147	0.1069	0.1015	0.1008	0.1057	0.1056
2	12.95	0.0936	0.098	0.096	0.1137	0.114	0.1064	0.102	0.1006	0.1052	0.1055
2	13.0333	0.0937	0.0978	0.0958	0.1133	0.1139	0.1066	0.1019	0.1009	0.1051	0.1051
2	13.1167	0.0936	0.0979	0.0959	0.1124	0.1133	0.1066	0.1015	0.1008	0.1056	0.1049
2	13.2	0.0937	0.098	0.0961	0.1121	0.1131	0.1064	0.1012	0.101	0.1057	0.1043
2	13.2833	0.0936	0.0982	0.096	0.1122	0.113	0.1058	0.1011	0.1008	0.1048	0.1037
2	13.3667	0.0937	0.0979	0.096	0.1119	0.1127	0.1057	0.1013	0.1004	0.1051	0.1035
2	13.45	0.0935	0.098	0.0961	0.1116	0.112	0.1054	0.1006	0.1005	0.1045	0.103
2	13.5333	0.0937	0.0983	0.0961	0.1114	0.1114	0.105	0.1008	0.1005	0.104	0.1032
2	13.6167	0.0936	0.0979	0.0959	0.1109	0.1111	0.1056	0.1009	0.1006	0.104	0.1031
2	13.7	0.0938	0.0977	0.096	0.1105	0.1108	0.1056	0.1008	0.1006	0.1048	0.1025
2	13.7833	0.0937	0.0978	0.0959	0.1105	0.1111	0.1054	0.1008	0.1005	0.1051	0.1019
2	13.8667	0.0937	0.0977	0.0959	0.1104	0.111	0.105	0.1007	0.1005	0.1049	0.1019
2	13.95	0.0937	0.0984	0.0961	0.1106	0.1108	0.1046	0.1007	0.1002	0.1039	0.1018
2	14.0333	0.0936	0.0985	0.0961	0.1107	0.1106	0.1049	0.1001	0.1003	0.1037	0.1014
2	14.1167	0.0938	0.0982	0.0962	0.1103	0.11	0.1045	0.1	0.0996	0.1041	0.1013
2	14.2	0.0937	0.0982	0.0961	0.1096	0.1095	0.1037	0.0999	0.0995	0.1039	0.1013
2	14.2833	0.0937	0.098	0.0962	0.1087	0.1094	0.104	0.0997	0.0992	0.1036	0.101
2	14.3667	0.0938	0.0985	0.096	0.108	0.1094	0.1038	0.0994	0.0993	0.103	0.1007
2	14.45	0.0938	0.0986	0.0961	0.1077	0.1089	0.1036	0.0995	0.0995	0.1031	0.1007
2	14.5333	0.0937	0.0982	0.0962	0.1077	0.1087	0.1032	0.0997	0.0999	0.1034	0.1006
2	14.6167	0.0937	0.0982	0.0963	0.1074	0.1083	0.1033	0.0998	0.1001	0.1031	0.1003
2	14.7	0.0938	0.0981	0.0962	0.1074	0.1083	0.1037	0.0997	0.1001	0.1036	0.1
2	14.7834	0.0937	0.0977	0.0961	0.1071	0.1074	0.1033	0.0994	0.0997	0.1032	0.1
2	14.8667	0.0937	0.0981	0.0962	0.1069	0.1071	0.1034	0.0996	0.0995	0.1026	0.0999
2	14.95	0.0939	0.0978	0.0961	0.1068	0.1068	0.1036	0.0991	0.0992	0.1038	0.0999
2	15.0333	0.0937	0.0976	0.0959	0.1065	0.1067	0.1029	0.0991	0.0987	0.1032	0.0996
2	15.1167	0.0937	0.0977	0.096	0.1062	0.1061	0.1027	0.0987	0.0983	0.1028	0.0997
2	15.2	0.0937	0.0983	0.0961	0.1057	0.1058	0.1024	0.0987	0.0972	0.1025	0.0996
2	15.2833	0.0938	0.0983	0.0962	0.1051	0.1057	0.1022	0.0989	0.0968	0.1021	0.0994
2	15.3667	0.0939	0.0983	0.0962	0.1048	0.1058	0.1026	0.0991	0.0971	0.1018	0.0993
2	15.45	0.0938	0.0976	0.0961	0.1044	0.106	0.1022	0.0988	0.0977	0.102	0.0991
2	15.5333	0.0937	0.098	0.0961	0.1044	0.1057	0.1023	0.0986	0.0979	0.1019	0.0989
2	15.6167	0.0939	0.098	0.0963	0.1048	0.1055	0.1017	0.0984	0.0982	0.1023	0.0987
2	15.7	0.0937	0.0981	0.096	0.105	0.1051	0.1017	0.0983	0.0979	0.1023	0.0989
2	15.7833	0.0937	0.0977	0.0961	0.105	0.1047	0.1017	0.0983	0.098	0.1019	0.0987
2	15.8667	0.0937	0.0981	0.0963	0.1046	0.1042	0.1015	0.098	0.098	0.1018	0.0988
2	15.95	0.0938	0.098	0.0962	0.1038	0.1037	0.1011	0.098	0.0976	0.1014	0.0986
2	16.0333	0.0939	0.0983	0.0962	0.1028	0.1034	0.1009	0.0978	0.0973	0.1014	0.0986
2	16.1167	0.0938	0.0983	0.0962	0.1021	0.1033	0.1006	0.0975	0.0967	0.1019	0.0984
2	16.2	0.0936	0.0983	0.096	0.102	0.1031	0.1005	0.0975	0.0963	0.1017	0.0984
2	16.2833	0.0937	0.0989	0.0962	0.1026	0.1032	0.1006	0.0975	0.0962	0.101	0.0984
2	16.3667	0.0939	0.0985	0.0964	0.1027	0.1031	0.1004	0.0974	0.0965	0.1016	0.0984
2	16.45	0.0938	0.0985	0.0963	0.1027	0.1028	0.0999	0.0972	0.0963	0.101	0.0982
2	16.5333	0.0937	0.0986	0.0962	0.1025	0.1021	0.0995	0.097	0.0966	0.1006	0.0981
2	16.6167	0.0937	0.0985	0.0963	0.1024	0.1021	0.0998	0.0973	0.0966	0.1009	0.0981
2	16.7	0.0938	0.0983	0.0964	0.1026	0.1022	0.0997	0.0971	0.0965	0.1016	0.0983
2	16.7833	0.0937	0.0988	0.0963	0.1021	0.1023	0.0992	0.0969	0.0963	0.101	0.0981
2	16.8667	0.0939	0.0986	0.0964	0.1016	0.1025	0.0992	0.0972	0.0964	0.1012	0.0981
2	16.95	0.0939	0.0985	0.0963	0.1012	0.1024	0.0987	0.0966	0.0962	0.1011	0.098
2	17.0333	0.0938	0.0991	0.0964	0.101	0.1022	0.0988	0.0965	0.0957	0.1003	0.098
2	17.1167	0.0939	0.0986	0.0962	0.1008	0.1016	0.0984	0.0963	0.0954	0.1008	0.0979
2	17.2	0.0939	0.099	0.0964	0.1004	0.101	0.098	0.0963	0.0954	0.1007	0.0979
2	17.2833	0.094	0.0986	0.0963	0.1003	0.1007	0.0981	0.0961	0.0954	0.1009	0.0978
2	17.3667	0.0939	0.0983	0.0963	0.1005	0.101	0.098	0.0962	0.0957	0.1003	0.0976
2	17.45	0.0938	0.098	0.0962	0.1007	0.1018	0.0981	0.0959	0.0954	0.1005	0.0977
2	17.5333	0.0939	0.0979	0.0963	0.1005	0.1019	0.0979	0.0957	0.0953	0.1007	0.0979
3	0.45	0.1012	0.1077	0.101	0.1017	0.1052	0.0977	0.0998	0.1016	0.1001	0.1031
3	0.533333	0.1004	0.1071	0.1004	0.1016	0.104	0.0975	0.0996	0.1014	0.1	0.103
3	0.616667	0.1002	0.1065	0.1	0.1009	0.104	0.0977	0.0997	0.1009	0.0999	0.1028
3	0.7	0.1	0.1065	0.0997	0.1009	0.1037	0.0972	0.0994	0.1007	0.0999	0.1028
3	0.783333	0.0998	0.1064	0.0996	0.1007	0.1031	0.0972	0.0993	0.1007	0.0999	0.1028
3	0.866667	0.0994	0.1062	0.0992	0.1002	0.103	0.0972	0.0995	0.1004	0.0999	0.1026
3	0.95	0.0994	0.1066	0.099	0.1001	0.1032	0.0969	0.0992	0.1005	0.0999	0.1027
3	1.03333	0.0994	0.1064	0.099	0.1001	0.1031	0.097	0.0993	0.1005	0.0998	0.1026
3	1.11667	0.0993	0.1049	0.099	0.1003	0.1025	0.0975	0.0999	0.1002	0.0999	0.1026
3	1.2	0.0989	0.1049	0.0988	0.0999	0.1027	0.0973	0.1001	0.1001	0.0998	0.1024
3	1.28333	0.099	0.1048	0.0987	0.1001	0.102	0.0974	0.0998	0.1002	0.1	0.1025
3	1.36667	0.0988	0.1043	0.0985	0.0998	0.1021	0.0975	0.1	0.0999	0.0998	0.1023
3	1.45	0.0989	0.1058	0.0988	0.0999	0.1027	0.097	0.0992	0.1003	0.1	0.1023
3	1.53333	0.0988	0.1056	0.0986	0.0999	0.1024	0.0971	0.0994	0.1002	0.0998	0.1022
3	1.61667	0.0987	0.1056	0.0984	0.0999	0.1023	0.0972	0.0994	0.1002	0.0999	0.1021
3	1.7	0.0986	0.1056	0.0984	0.0997	0.1026	0.0971	0.0994	0.1001	0.1	0.1022
3	1.78333	0.0986	0.1055	0.0984	0.0997	0.1022	0.0972	0.0995	0.1	0.0999	0.102
3	1.86667	0.0987	0.1051	0.0983	0.0997	0.102	0.0971	0.0997	0.0999	0.1	0.102
3	1.95	0.0986	0.1061	0.0984	0.0997	0.1022	0.097	0.0992	0.0999	0.1002	0.1019
3	2.03333	0.0987	0.1045	0.098	0.1001	0.1018	0.0977	0.0995	0.0996	0.1003	0.1022
3	2.11667	0.0985	0.1056	0.0981	0.0997	0.102	0.0972	0.0996	0.0994	0.1001	0.1018
3	2.2	0.0987	0.1049	0.0979	0.0997	0.1021	0.0975	0.0996	0.0992	0.1003	0.1019
3	2.28333	0.0984	0.1057	0.098	0.0997	0.102	0.0972	0.0999	0.0993	0.1003	0.1018
3	2.36667	0.0989	0.1049	0.0975	0.0995	0.1019	0.0971	0.0995	0.0991	0.1006	0.1021
3	2.45007	0.0987	0.1051	0.0978	0.0996	0.1018	0.0971	0.0995	0.099	0.1008	0.1022
3	2.53333	0.0986	0.1071	0.0982	0.1	0.1015	0.0974	0.1	0.0991	0.101	0.1029
3	2.61667	0.0986	0.1065	0.0978	0.0997	0.1016	0.0973	0.0997	0.099	0.1016	0.1165
3	2.7	0.0984	0.1078	0.0981	0.0998	0.1019	0.0972	0.0998	0.0991	0.1069	0.1769
3	2.78333	0.0987	0.1062	0.0974	0.0998	0.1019	0.0974	0.0997	0.0988	0.1545	0.2357
3	2.86667	0.0986	0.1065	0.0977	0.1	0.1022	0.0978	0.1001	0.0991	0.204	0.291
3	2.95	0.0983	0.1076	0.0979	0.0997	0.1023	0.0971	0.1001	0.0989	0.2536	0.3382
3	3.03333	0.0986	0.107	0.0977	0.0997	0.1024	0.0975	0.1002	0.0988	0.2977	0.3774
3	3.11667	0.0984	0.1078	0.0979	0.0996	0.1025	0.0971	0.1001	0.099	0.3356	0.4035
3	3.2	0.0986	0.1066	0.0975	0.0998	0.1024	0.0977	0.1004	0.0989	0.3659	0.4126
3	3.28333	0.0985	0.1082	0.0979	0.0997	0.1023	0.0971	0.1006	0.099	0.3811	0.4046
3	3.36667	0.0983	0.1079	0.0977	0.0995	0.1021	0.097	0.1008	0.0988	0.3854	0.3854
3	3.45	0.0984	0.1071	0.0975	0.0994	0.1022	0.0975	0.1016	0.0988	0.3774	0.3544
3	3.53333	0.0984	0.1075	0.0978	0.0998	0.1024	0.0973	0.1077	0.099	0.3591	0.3192
3	3.61667	0.0983	0.1076	0.0976	0.0996	0.1026	0.0974	0.134	0.0992	0.3303	0.276
3	3.7	0.098	0.1075	0.0975	0.0994	0.1025	0.0973	0.1599	0.0989	0.2975	0.2333
3	3.78333	0.0984	0.1059	0.097	0.0994	0.1027	0.0982	0.1876	0.0989	0.2629	0.2047
3	3.86667	0.0985	0.1071	0.0973	0.0994	0.1029	0.0978	0.2134	0.0992	0.2283	0.1895
3	3.95	0.0983	0.1075	0.0976	0.0995	0.103	0.0979	0.2365	0.0997	0.2041	0.1789
3	4.03333	0.0984	0.1069	0.0973	0.0994	0.1031	0.0986	0.2565	0.1006	0.189	0.1702
3	4.11667	0.0984	0.1074	0.0976	0.0995	0.1029	0.099	0.2716	0.1097	0.1815	0.1647
3	4.2	0.0984	0.1063	0.0971	0.0993	0.1031	0.1023	0.2775	0.1323	0.1738	0.1644
3	4.28333	0.0984	0.1071	0.0973	0.0993	0.1032	0.1166	0.277	0.1554	0.1679	0.1608
3	4.36667	0.0982	0.1079	0.0975	0.0993	0.1032	0.1334	0.2722	0.1791	0.1647	0.1588
3	4.45	0.0983	0.1074	0.0974	0.0994	0.1031	0.1518	0.2625	0.2011	0.1623	0.1575
3	4.53333	0.0983	0.1066	0.0971	0.0993	0.1032	0.1692	0.247	0.2196	0.1591	0.1541
3	4.61667	0.0983	0.1066	0.0971	0.0992	0.1032	0.1849	0.2282	0.2362	0.1556	0.1532
3	4.7	0.0981	0.1069	0.0972	0.0991	0.1031	0.1981	0.2057	0.2472	0.1533	0.1509
3	4.78333	0.098	0.1075	0.0974	0.0993	0.1031	0.2089	0.1835	0.2526	0.1507	0.1495
3	4.86667	0.0982	0.1066	0.0971	0.0993	0.103	0.2142	0.1675	0.2507	0.1481	0.1487
3	4.95	0.0981	0.1065	0.0971	0.0994	0.1029	0.2159	0.1579	0.2449	0.1459	0.1478
3	5.03333	0.098	0.1071	0.0973	0.0995	0.103	0.2113	0.1549	0.2338	0.1434	0.1467
3	5.11667	0.0983	0.1068	0.0974	0.0994	0.1029	0.2043	0.1543	0.2189	0.143	0.1458
3	5.2	0.0982	0.1059	0.0969	0.0995	0.1027	0.1929	0.1511	0.2008	0.1438	0.1457
3	5.28333	0.0978	0.1069	0.0973	0.0994	0.1028	0.1795	0.1499	0.1804	0.1459	0.1449
3	5.36667	0.0981	0.1074	0.0973	0.0997	0.1031	0.1638	0.1491	0.1626	0.1482	0.1457
3	5.45	0.098	0.1064	0.0969	0.0996	0.1028	0.1504	0.1489	0.1513	0.1499	0.147
3	5.53333	0.0979	0.1066	0.0972	0.0997	0.103	0.1413	0.1487	0.1468	0.1536	0.1466
3	5.61667	0.0978	0.1075	0.0973	0.0997	0.1029	0.1375	0.1452	0.145	0.1573	0.1479
3	5.7	0.098	0.106	0.0969	0.0996	0.1027	0.1378	0.142	0.1463	0.1616	0.1491
3	5.78333	0.098	0.1068	0.0972	0.0995	0.103	0.1366	0.1404	0.1463	0.1637	0.1492
3	5.86667	0.098	0.1065	0.097	0.0995	0.1029	0.1345	0.1393	0.1443	0.166	0.1522
3	5.95	0.0978	0.1071	0.0973	0.0996	0.1028	0.1331	0.1365	0.1413	0.1677	0.1577
3	6.03333	0.098	0.1068	0.0973	0.0997	0.103	0.1328	0.1357	0.1381	0.1692	0.1619
3	6.11667	0.0979	0.1067	0.0973	0.0997	0.1032	0.1309	0.1359	0.1356	0.1712	0.1634
3	6.2	0.0982	0.1059	0.097	0.0997	0.1029	0.1321	0.1363	0.1332	0.1722	0.1645
3	6.28333	0.098	0.1062	0.0971	0.0998	0.1029	0.1319	0.1362	0.133	0.1715	0.1641
3	6.36667	0.098	0.1059	0.0969	0.0996	0.1029	0.1301	0.1351	0.1321	0.1697	0.1633
3	6.45	0.0979	0.1069	0.0973	0.0998	0.1029	0.1293	0.1341	0.13	0.1687	0.1613
3	6.53333	0.0979	0.1056	0.0966	0.0997	0.103	0.1271	0.1316	0.1277	0.1681	0.1614
3	6.61667	0.0982	0.1055	0.0968	0.0999	0.1027	0.1253	0.1299	0.127	0.1662	0.162
3	6.7	0.0977	0.1062	0.0971	0.0999	0.1028	0.1231	0.13	0.1265	0.165	0.1597
3	6.78333	0.0977	0.1057	0.0968	0.1	0.1029	0.123	0.1292	0.1275	0.1627	0.1577
3	6.86667	0.0982	0.1052	0.0967	0.1002	0.1027	0.1204	0.1276	0.1267	0.1616	0.1584
3	6.95	0.098	0.1055	0.0968	0.1005	0.103	0.1203	0.1282	0.1261	0.1612	0.1557
3	7.03333	0.0979	0.1052	0.0966	0.1014	0.1031	0.1209	0.1277	0.1265	0.1603	0.1546
3	7.11667	0.0977	0.106	0.0969	0.105	0.1033	0.1197	0.1258	0.126	0.1587	0.152
3	7.2	0.0975	0.1062	0.097	0.1116	0.1032	0.1197	0.1253	0.1254	0.1558	0.152
3	7.28333	0.0977	0.1066	0.0973	0.1185	0.1036	0.1189	0.1261	0.1242	0.1538	0.1509
3	7.36667	0.098	0.1047	0.0968	0.1261	0.1039	0.1194	0.1254	0.1233	0.1527	0.1485
3	7.45	0.0975	0.1061	0.0973	0.1327	0.1061	0.1188	0.1267	0.1238	0.1513	0.1469
3	7.53333	0.0976	0.1064	0.0973	0.1393	0.1117	0.1186	0.1253	0.1239	0.1494	0.1458
3	7.61667	0.0975	0.1059	0.0972	0.1444	0.1186	0.1182	0.125	0.1231	0.1459	0.1451
3	7.7	0.0975	0.1064	0.0972	0.1484	0.1257	0.1176	0.1252	0.1222	0.1434	0.1432
3	7.78344	0.0974	0.106	0.0972	0.1509	0.1337	0.117	0.1257	0.1229	0.1414	0.1416
3	7.86667	0.0976	0.1045	0.0969	0.1515	0.1406	0.1162	0.1258	0.122	0.1384	0.1394
3	7.95	0.0976	0.1046	0.0968	0.1506	0.147	0.1157	0.1275	0.1207	0.1354	0.1385
3	8.03333	0.0975	0.1048	0.0968	0.1483	0.1524	0.1144	0.1262	0.1205	0.1335	0.1375
3	8.11667	0.0974	0.1061	0.0974	0.145	0.157	0.1139	0.1272	0.1198	0.131	0.1351
3	8.2	0.0973	0.1054	0.097	0.14	0.1589	0.1138	0.1272	0.1191	0.1282	0.1338
3	8.28333	0.0975	0.1046	0.0968	0.1346	0.1589	0.1133	0.1268	0.119	0.1265	0.1323
3	8.36667	0.0971	0.1056	0.0972	0.1296	0.1575	0.1136	0.1268	0.1191	0.1248	0.1314
3	8.45	0.0975	0.1049	0.0968	0.1269	0.1542	0.1128	0.1278	0.1196	0.1229	0.1305
3	8.53333	0.0971	0.1056	0.0971	0.1257	0.1502	0.1117	0.128	0.1207	0.1214	0.1298
3	8.61667	0.0974	0.1044	0.0969	0.1252	0.1445	0.1113	0.1283	0.1212	0.1183	0.1285
3	8.7	0.0971	0.1058	0.0973	0.1241	0.1382	0.1098	0.1279	0.1209	0.1167	0.1267
3	8.78333	0.0972	0.1051	0.097	0.1234	0.1326	0.1096	0.1299	0.12	0.1167	0.1261
3	8.86667	0.0972	0.1046	0.097	0.1228	0.1292	0.1095	0.1287	0.1198	0.1152	0.1256
3	8.95004	0.0969	0.1048	0.097	0.1231	0.128	0.1074	0.1284	0.1193	0.1137	0.124
3	9.03333	0.0969	0.1054	0.0972	0.1233	0.1295	0.1068	0.1287	0.1191	0.1124	0.1227
3	9.11667	0.097	0.1047	0.0968	0.1239	0.1295	0.1068	0.1293	0.1191	0.1104	0.1213
3	9.2	0.0974	0.1039	0.097	0.1246	0.1285	0.1062	0.1303	0.119	0.1089	0.1199
3	9.28333	0.0973	0.1041	0.0969	0.1248	0.1285	0.1062	0.1314	0.1199	0.1087	0.1192
3	9.36667	0.0969	0.1051	0.0973	0.1249	0.1283	0.1057	0.1294	0.1202	0.1073	0.1181
3	9.45	0.097	0.1046	0.0972	0.1244	0.1277	0.1056	0.128	0.1202	0.1057	0.1173
3	9.53333	0.0971	0.1043	0.097	0.1236	0.1276	0.1057	0.1297	0.1205	0.1059	0.1164
3	9.61667	0.0968	0.1044	0.097	0.1232	0.127	0.105	0.1298	0.1195	0.1053	0.1157
3	9.7	0.0971	0.1043	0.0971	0.1225	0.1267	0.1049	0.1295	0.119	0.1045	0.1145
3	9.78333	0.0968	0.1047	0.0972	0.1222	0.126	0.1042	0.1309	0.1187	0.1031	0.1139
3	9.86667	0.097	0.1048	0.0973	0.1222	0.1254	0.1035	0.1314	0.1182	0.1028	0.1131
3	9.95	0.0971	0.1051	0.0975	0.1219	0.1254	0.1041	0.1311	0.1191	0.1027	0.1123
3	10.0333	0.0969	0.1045	0.0971	0.122	0.1251	0.1046	0.1303	0.119	0.1027	0.1117
3	10.1167	0.0969	0.1042	0.097	0.1219	0.1246	0.1039	0.1291	0.1186	0.1017	0.1107
3	10.2	0.0971	0.1039	0.0968	0.1222	0.1242	0.104	0.1289	0.1181	0.1008	0.1097
3	10.2833	0.0973	0.1032	0.0965	0.122	0.1238	0.1038	0.1285	0.1177	0.1009	0.1099
3	10.3667	0.097	0.1035	0.0964	0.1218	0.123	0.1023	0.1279	0.1179	0.0999	0.1091
3	10.45	0.0972	0.1039	0.0968	0.1218	0.1229	0.1033	0.1265	0.119	0.1008	0.1089
3	10.5333	0.097	0.1042	0.0968	0.1214	0.1219	0.1034	0.1262	0.1188	0.1012	0.1088
3	10.6167	0.0969	0.1039	0.0968	0.1213	0.1214	0.1035	0.1274	0.1184	0.1002	0.1076
3	10.7	0.0974	0.1034	0.0969	0.121	0.1209	0.1026	0.1265	0.1177	0.0996	0.1069
3	10.7833	0.0974	0.1031	0.0969	0.1201	0.1203	0.1025	0.1251	0.1174	0.0997	0.1068
3	10.8667	0.0968	0.1033	0.0965	0.1196	0.119	0.1019	0.1234	0.1173	0.0992	0.1065
3	10.95	0.0969	0.104	0.097	0.1193	0.1186	0.1024	0.1223	0.117	0.0989	0.1063
3	11.0333	0.0975	0.1034	0.0969	0.1188	0.1178	0.1022	0.1215	0.1162	0.0985	0.106
3	11.1167	0.0968	0.1044	0.0972	0.1186	0.117	0.1011	0.1204	0.1162	0.0985	0.1049
3	11.2	0.0972	0.1037	0.097	0.119	0.1164	0.1008	0.1198	0.1164	0.0983	0.1047
3	11.2834	0.0974	0.1032	0.0969	0.1183	0.1153	0.1011	0.1189	0.1162	0.0983	0.1042
3	11.3667	0.0971	0.104	0.0971	0.1179	0.1148	0.1016	0.1178	0.1157	0.0982	0.1043
3	11.45	0.0973	0.1035	0.0968	0.1182	0.1145	0.1018	0.1175	0.1153	0.0982	0.1034
3	11.5333	0.0979	0.103	0.097	0.1178	0.1137	0.1003	0.1166	0.1153	0.0979	0.1037
3	11.6167	0.0975	0.104	0.0974	0.1178	0.1142	0.0995	0.116	0.1161	0.0975	0.1032
3	11.7	0.0973	0.1036	0.0972	0.1174	0.1143	0.1006	0.1148	0.1161	0.0976	0.1028
3	11.7833	0.0978	0.1038	0.0973	0.1171	0.1142	0.102	0.114	0.1155	0.0975	0.1027
3	11.8667	0.098	0.1036	0.0975	0.1173	0.1142	0.1023	0.1138	0.1153	0.0971	0.1024
3	11.95	0.0978	0.1038	0.0981	0.1167	0.1142	0.0999	0.1127	0.1154	0.0969	0.1023
3	12.0333	0.0979	0.1039	0.0995	0.1169	0.1145	0.0991	0.1121	0.1158	0.0968	0.1021
3	12.1167	0.0982	0.1034	0.1006	0.1163	0.1145	0.0989	0.1115	0.1156	0.0975	0.1018
3	12.2	0.0983	0.1028	0.1023	0.1157	0.1155	0.1009	0.1106	0.115	0.097	0.1016
3	12.2833	0.0979	0.1037	0.1047	0.1156	0.1168	0.1011	0.1095	0.1148	0.0971	0.1016
3	12.3667	0.0984	0.1036	0.1069	0.1154	0.117	0.0995	0.109	0.1146	0.0971	0.1014
3	12.45	0.0986	0.103	0.1091	0.1154	0.1177	0.0992	0.1083	0.1147	0.0978	0.1011
3	12.5333	0.0985	0.1033	0.1112	0.1151	0.1175	0.099	0.1071	0.1145	0.0969	0.1014
3	12.6167	0.0985	0.1033	0.1131	0.1153	0.1179	0.1005	0.107	0.114	0.0964	0.101
3	12.7	0.0987	0.1033	0.1147	0.1147	0.1181	0.1012	0.1065	0.1138	0.0967	0.1007
3	12.7833	0.0981	0.1038	0.1162	0.1145	0.1179	0.1	0.1055	0.1141	0.096	0.1002
3	12.8667	0.0984	0.1038	0.1175	0.1145	0.1172	0.0988	0.1049	0.1141	0.0958	0.1008
3	12.95	0.0985	0.1038	0.1181	0.1136	0.1165	0.098	0.1042	0.1131	0.0964	0.1005
3	13.0333	0.0987	0.1027	0.1185	0.1133	0.1162	0.0982	0.1036	0.1136	0.0966	0.1001
3	13.1167	0.0983	0.1037	0.1183	0.113	0.1158	0.0992	0.1029	0.1134	0.0965	0.1001
3	13.2	0.0982	0.1035	0.118	0.1125	0.1154	0.0999	0.1027	0.113	0.0961	0.1001
3	13.2833	0.0986	0.1029	0.1173	0.1121	0.115	0.0993	0.1027	0.1121	0.0962	0.0998
3	13.3667	0.0986	0.1034	0.1161	0.1116	0.1145	0.0983	0.1028	0.1113	0.0965	0.0996
3	13.45	0.0982	0.1032	0.1147	0.1111	0.1141	0.0989	0.1028	0.1111	0.0959	0.0994
3	13.5333	0.0983	0.1042	0.1136	0.1108	0.1134	0.0986	0.1016	0.1109	0.0959	0.0996
3	13.6167	0.0984	0.1031	0.1117	0.1106	0.1128	0.0991	0.1013	0.111	0.0964	0.0994
3	13.7	0.0987	0.1029	0.1101	0.1104	0.1121	0.0986	0.1015	0.1101	0.0963	0.0992
3	13.7833	0.0982	0.1037	0.109	0.1105	0.112	0.0983	0.1012	0.1092	0.095	0.0989
3	13.8667	0.0983	0.1036	0.1086	0.1103	0.1116	0.0987	0.1015	0.1091	0.095	0.099
3	13.95	0.0987	0.1031	0.1081	0.1097	0.1105	0.0986	0.1007	0.1083	0.095	0.099
3	14.0333	0.0982	0.1036	0.1084	0.1096	0.1103	0.0991	0.1005	0.1085	0.0954	0.0988
3	14.1167	0.0984	0.1036	0.1086	0.1096	0.1098	0.0992	0.0997	0.1093	0.0952	0.0988
3	14.2	0.0986	0.1036	0.109	0.1089	0.1096	0.0979	0.099	0.1088	0.0953	0.0986
3	14.2833	0.0983	0.1036	0.1094	0.1085	0.1094	0.0977	0.0985	0.1081	0.0953	0.0985
3	14.3667	0.0983	0.1035	0.1093	0.1075	0.1086	0.0976	0.0983	0.1071	0.0954	0.0982
3	14.45	0.0983	0.1039	0.1095	0.107	0.1082	0.0978	0.0983	0.1066	0.0954	0.0979
3	14.5333	0.0988	0.1032	0.1094	0.1067	0.1079	0.0979	0.0986	0.1066	0.0954	0.0982
3	14.6167	0.0983	0.1037	0.1092	0.1063	0.1081	0.0977	0.0988	0.1065	0.095	0.0982
3	14.7	0.0985	0.1034	0.1086	0.1063	0.1082	0.0985	0.0989	0.1064	0.0952	0.0982
3	14.7834	0.0986	0.1032	0.108	0.1055	0.1081	0.0977	0.0983	0.1056	0.0953	0.0978
3	14.8667	0.0985	0.1036	0.1084	0.1059	0.1088	0.0977	0.0984	0.1053	0.0951	0.0979
3	14.95	0.0982	0.1042	0.1087	0.1059	0.1097	0.0978	0.0985	0.1046	0.0952	0.0977
3	15.0333	0.0984	0.1039	0.1087	0.1055	0.1104	0.0968	0.0981	0.1042	0.095	0.0972
3	15.1167	0.0987	0.1029	0.1088	0.1047	0.1101	0.097	0.0976	0.1038	0.0947	0.0975
3	15.2	0.0985	0.1032	0.109	0.1042	0.1095	0.097	0.0976	0.104	0.095	0.0976
3	15.2833	0.0983	0.1034	0.1088	0.1042	0.1093	0.0978	0.0987	0.1034	0.0946	0.0975
3	15.3667	0.0984	0.1039	0.1087	0.104	0.1094	0.0979	0.0979	0.1027	0.0949	0.0973
3	15.45	0.098	0.1044	0.1086	0.1036	0.1094	0.097	0.0977	0.1023	0.0945	0.0969
3	15.5333	0.098	0.1034	0.1081	0.1041	0.1092	0.097	0.0972	0.1028	0.0943	0.0971
3	15.6167	0.0979	0.1037	0.1075	0.1034	0.1086	0.0968	0.0968	0.103	0.0946	0.0969
3	15.7	0.0981	0.1026	0.1071	0.1029	0.1079	0.0964	0.0969	0.1025	0.0945	0.097
3	15.7833	0.0979	0.1028	0.107	0.1029	0.1073	0.0969	0.0972	0.1019	0.0945	0.0969
3	15.8667	0.0976	0.104	0.1072	0.1026	0.107	0.0967	0.097	0.1016	0.0949	0.0969
3	15.95	0.0979	0.104	0.1075	0.1029	0.107	0.0964	0.0974	0.102	0.0945	0.0969
3	16.0333	0.0981	0.1027	0.1073	0.1022	0.1064	0.0967	0.0968	0.1019	0.095	0.097
3	16.1167	0.098	0.1027	0.1068	0.1015	0.1056	0.0966	0.0967	0.1012	0.0946	0.0966
3	16.2	0.0981	0.1031	0.1063	0.1012	0.1054	0.0968	0.0966	0.1007	0.0944	0.0969
3	16.2833	0.0977	0.104	0.1064	0.1012	0.1054	0.0965	0.0969	0.1007	0.0945	0.0969
3	16.3667	0.0982	0.1029	0.106	0.1012	0.1051	0.0961	0.0966	0.1009	0.0944	0.0968
3	16.45	0.0986	0.1029	0.1062	0.1015	0.1048	0.0965	0.0966	0.1009	0.0946	0.0967
3	16.5333	0.0981	0.1039	0.1063	0.101	0.1054	0.0968	0.0966	0.1006	0.0944	0.0967
3	16.6167	0.0983	0.1032	0.1062	0.101	0.1055	0.0965	0.0966	0.1005	0.0944	0.0967
3	16.7	0.0983	0.1038	0.1062	0.1018	0.1058	0.0967	0.0976	0.1005	0.0943	0.0967
3	16.7833	0.0979	0.1042	0.1058	0.1014	0.1058	0.0952	0.0965	0.1003	0.0944	0.0966
3	16.8667	0.0983	0.1032	0.1056	0.1007	0.1057	0.0959	0.0963	0.0998	0.0948	0.0968
3	16.95	0.0984	0.1029	0.1055	0.1	0.1058	0.0962	0.0964	0.0997	0.0945	0.0968
3	17.0333	0.0982	0.1036	0.1057	0.1	0.106	0.0959	0.0963	0.0994	0.0942	0.0968
3	17.1167	0.0982	0.1032	0.1053	0.1	0.1053	0.0953	0.0961	0.0991	0.0943	0.0964
3	17.2	0.098	0.1045	0.1052	0.1003	0.1051	0.0954	0.0962	0.099	0.0942	0.0966
3	17.2833	0.0983	0.1031	0.1046	0.0995	0.1047	0.0958	0.0957	0.0988	0.0944	0.0967
3	17.3667	0.098	0.1034	0.1044	0.0993	0.1051	0.0955	0.0958	0.0985	0.0942	0.0965
3	17.45	0.0981	0.103	0.1041	0.0997	0.1055	0.0958	0.0959	0.0984	0.0942	0.0965
3	17.5333	0.098	0.1034	0.1036	0.1001	0.1057	0.0957	0.0963	0.0983	0.0938	0.0965

## Sheet: Supplementary Fig. 17
20 mM pep1, 12.5 mM MAP, 100 mM MOPS pH 7.5 after 7 days
refuelled	sample_num	# Time	Absorbance
2	1	0.133333	0.0089
2	1	0.216667	0.0087
2	1	0.3	0.0088
2	1	0.383333	0.0087
2	1	0.466667	0.0087
2	1	0.55	0.0086
2	1	0.633333	0.0085
2	1	0.716667	0.0085
2	1	0.8	0.0086
2	1	0.883333	0.0083
2	1	0.966667	0.0085
2	1	1.05	0.0083
2	1	1.13333	0.0089
2	1	1.21667	0.0087
2	1	1.3	0.0081
2	1	1.38333	0.0086
2	1	1.46667	0.0081
2	1	1.55	0.0086
2	1	1.63333	0.0085
2	1	1.71667	0.0083
2	1	1.8	0.0083
2	1	1.88333	0.0087
2	1	1.96667	0.0084
2	1	2.05	0.0085
2	1	2.13333	0.0085
2	1	2.21667	0.0087
2	1	2.3	0.0087
2	1	2.38333	0.0084
2	1	2.46667	0.0087
2	1	2.55	0.0086
2	1	2.63333	0.0087
2	1	2.71667	0.0085
2	1	2.8	0.0087
2	1	2.88333	0.0086
2	1	2.96667	0.0089
2	1	3.05	0.0086
2	1	3.13333	0.0087
2	1	3.21667	0.0088
2	1	3.3	0.0089
2	1	3.38333	0.0088
2	1	3.46667	0.0088
2	1	3.55	0.0086
2	1	3.63333	0.0086
2	1	3.71667	0.0087
2	1	3.8	0.0084
2	1	3.88333	0.0087
2	1	3.96667	0.0086
2	1	4.05	0.0085
2	1	4.13333	0.0089
2	1	4.21667	0.0087
2	1	4.3	0.0089
2	1	4.38333	0.0088
2	1	4.46667	0.0089
2	1	4.55	0.0088
2	1	4.63333	0.0088
2	1	4.71667	0.0087
2	1	4.8	0.009
2	1	4.88333	0.0087
2	1	4.96667	0.0091
2	1	5.05	0.009
2	1	5.13333	0.0092
2	1	5.21667	0.0089
2	1	5.3	0.0086
2	1	5.38333	0.009
2	1	5.46667	0.0089
2	1	5.55	0.0094
2	1	5.63333	0.0097
2	1	5.71667	0.0117
2	1	5.8	0.0173
2	1	5.88333	0.0242
2	1	5.96667	0.0305
2	1	6.05	0.0346
2	1	6.13333	0.0368
2	1	6.21667	0.0347
2	1	6.3	0.0295
2	1	6.38333	0.0237
2	1	6.46667	0.0211
2	1	6.55	0.0223
2	1	6.63333	0.0216
2	1	6.71667	0.0216
2	1	6.8	0.0218
2	1	6.88333	0.0219
2	1	6.96667	0.0229
2	1	7.05	0.0226
2	1	7.13333	0.0228
2	1	7.21667	0.0231
2	1	7.3	0.0227
2	1	7.38333	0.0215
2	1	7.46667	0.0203
2	1	7.55	0.0206
2	1	7.63333	0.0209
2	1	7.71667	0.0204
2	1	7.8	0.0197
2	1	7.88333	0.0197
2	1	7.96667	0.02
2	1	8.05	0.0192
2	1	8.13333	0.018
2	1	8.21667	0.018
2	1	8.3	0.0177
2	1	8.38333	0.0185
2	1	8.46667	0.018
2	1	8.55	0.0176
2	1	8.63333	0.0172
2	1	8.71667	0.0173
2	1	8.8	0.016
2	1	8.88333	0.0163
2	1	8.96667	0.0163
2	1	9.05	0.0169
2	1	9.13333	0.0161
2	1	9.21667	0.0152
2	1	9.3	0.0153
2	1	9.38333	0.015
2	1	9.46667	0.0152
2	1	9.55	0.0151
2	1	9.63333	0.0151
2	1	9.71667	0.015
2	1	9.8	0.015
2	1	9.88333	0.0147
2	1	9.96667	0.0147
2	1	10.05	0.0146
2	1	10.1333	0.0143
2	1	10.2167	0.014
2	1	10.3	0.014
2	1	10.3833	0.0141
2	1	10.4667	0.0136
2	1	10.55	0.0133
2	1	10.6333	0.0136
2	1	10.7167	0.0136
2	1	10.8	0.013
2	1	10.8833	0.0129
2	1	10.9667	0.0132
2	1	11.05	0.0131
2	1	11.1333	0.0125
2	1	11.2167	0.0126
2	1	11.3	0.0125
2	1	11.3833	0.0122
2	1	11.4667	0.0121
2	1	11.55	0.012
2	1	11.6333	0.012
2	1	11.7167	0.012
2	1	11.8	0.0118
2	1	11.8833	0.0118
2	1	11.9667	0.012
2	1	12.05	0.0119
2	1	12.1333	0.0116
2	1	12.2167	0.0114
2	1	12.3	0.0119
2	1	12.3833	0.0116
2	1	12.4667	0.0115
2	1	12.55	0.0114
2	1	12.6333	0.0114
2	1	12.7167	0.0113
2	1	12.8	0.0114
2	1	12.8833	0.0111
2	1	12.9667	0.0108
2	1	13.05	0.0107
2	1	13.1333	0.0111
2	1	13.2167	0.0112
2	1	13.3	0.0115
2	1	13.3833	0.0114
2	1	13.4667	0.0114
2	1	13.55	0.0112
2	1	13.6333	0.0108
2	1	13.7167	0.0107
2	1	13.8	0.0105
2	1	13.8833	0.0108
2	1	13.9667	0.0105
2	1	14.05	0.0109
2	1	14.1333	0.0109
2	1	14.2167	0.0109
2	1	14.3	0.0109
2	1	14.3833	0.0104
2	1	14.4667	0.0105
2	1	14.55	0.0104
2	1	14.6333	0.0106
2	1	14.7167	0.0104
2	1	14.8	0.0104
2	1	14.8833	0.0103
2	1	14.9667	0.0104
2	1	15.05	0.0104
2	1	15.1333	0.0105
2	1	15.2167	0.0106
2	1	15.3	0.0106
2	1	15.3833	0.0108
2	1	15.4667	0.0108
2	1	15.55	0.011
2	1	15.6333	0.0108
2	1	15.7167	0.011
2	1	15.8	0.0109
2	1	15.8833	0.0108
2	1	15.9667	0.0107
2	1	16.05	0.0106
2	1	16.1333	0.0106
2	1	16.2167	0.0109
2	1	16.3	0.0105
2	1	16.3833	0.0106
2	1	16.4667	0.0104
2	1	16.55	0.0105
2	1	16.6333	0.0106
2	1	16.7167	0.0106
2	1	16.8	0.0106
2	1	16.8833	0.0106
2	1	16.9667	0.0108
2	2	0.133333	0.0109
2	2	0.216667	0.0105
2	2	0.3	0.0104
2	2	0.383333	0.0103
2	2	0.466667	0.0103
2	2	0.55	0.0103
2	2	0.633333	0.0102
2	2	0.716667	0.0103
2	2	0.8	0.0103
2	2	0.883333	0.0103
2	2	0.966667	0.0102
2	2	1.05	0.0102
2	2	1.13333	0.0103
2	2	1.21667	0.0101
2	2	1.3	0.0099
2	2	1.38333	0.0101
2	2	1.46667	0.0101
2	2	1.55	0.01
2	2	1.63333	0.01
2	2	1.71667	0.0101
2	2	1.8	0.0102
2	2	1.88333	0.01
2	2	1.96667	0.0101
2	2	2.05	0.0101
2	2	2.13333	0.01
2	2	2.21667	0.0101
2	2	2.3	0.0102
2	2	2.38333	0.0099
2	2	2.46667	0.0101
2	2	2.55	0.0101
2	2	2.63333	0.0101
2	2	2.71667	0.0101
2	2	2.8	0.0099
2	2	2.88333	0.0099
2	2	2.96667	0.01
2	2	3.05	0.0098
2	2	3.13333	0.01
2	2	3.21667	0.0099
2	2	3.3	0.0099
2	2	3.38333	0.01
2	2	3.46667	0.01
2	2	3.55	0.0099
2	2	3.63333	0.0099
2	2	3.71667	0.0099
2	2	3.8	0.0099
2	2	3.88333	0.01
2	2	3.96667	0.0097
2	2	4.05	0.0099
2	2	4.13333	0.0098
2	2	4.21667	0.0097
2	2	4.3	0.0099
2	2	4.38333	0.0099
2	2	4.46667	0.0099
2	2	4.55	0.0098
2	2	4.63333	0.0098
2	2	4.71667	0.0098
2	2	4.8	0.0096
2	2	4.88333	0.0098
2	2	4.96667	0.0099
2	2	5.05	0.0097
2	2	5.13333	0.0098
2	2	5.21667	0.0097
2	2	5.3	0.0099
2	2	5.38333	0.0099
2	2	5.46667	0.0099
2	2	5.55	0.0098
2	2	5.63333	0.0096
2	2	5.71667	0.0097
2	2	5.8	0.0098
2	2	5.88333	0.0097
2	2	5.96667	0.0098
2	2	6.05	0.0098
2	2	6.13333	0.0098
2	2	6.21667	0.0098
2	2	6.3	0.0098
2	2	6.38333	0.0097
2	2	6.46667	0.0098
2	2	6.55	0.0099
2	2	6.63333	0.0099
2	2	6.71667	0.0099
2	2	6.8	0.0097
2	2	6.88333	0.0098
2	2	6.96667	0.0098
2	2	7.05	0.0098
2	2	7.13333	0.0097
2	2	7.21667	0.0099
2	2	7.3	0.0097
2	2	7.38333	0.0099
2	2	7.46667	0.0099
2	2	7.55	0.0099
2	2	7.63333	0.0099
2	2	7.71667	0.0099
2	2	7.8	0.0099
2	2	7.88333	0.0099
2	2	7.96667	0.0098
2	2	8.05	0.0099
2	2	8.13333	0.01
2	2	8.21667	0.0101
2	2	8.3	0.0102
2	2	8.38333	0.0101
2	2	8.46667	0.0101
2	2	8.55	0.0105
2	2	8.63333	0.0116
2	2	8.71667	0.0145
2	2	8.8	0.0187
2	2	8.88333	0.0237
2	2	8.96667	0.0277
2	2	9.05	0.0302
2	2	9.13333	0.0299
2	2	9.21667	0.0278
2	2	9.3	0.0244
2	2	9.38333	0.0219
2	2	9.46667	0.0206
2	2	9.55	0.0208
2	2	9.63333	0.022
2	2	9.71667	0.0226
2	2	9.8	0.0219
2	2	9.88333	0.0217
2	2	9.96667	0.0216
2	2	10.05	0.0214
2	2	10.1333	0.0208
2	2	10.2167	0.0205
2	2	10.3	0.0198
2	2	10.3833	0.0198
2	2	10.4667	0.0202
2	2	10.55	0.02
2	2	10.6333	0.0192
2	2	10.7167	0.019
2	2	10.8	0.0189
2	2	10.8833	0.0185
2	2	10.9667	0.0187
2	2	11.05	0.0189
2	2	11.1333	0.0188
2	2	11.2167	0.018
2	2	11.3	0.0178
2	2	11.3833	0.0176
2	2	11.4667	0.0174
2	2	11.55	0.0171
2	2	11.6333	0.0171
2	2	11.7167	0.0169
2	2	11.8	0.0167
2	2	11.8833	0.0166
2	2	11.9667	0.0168
2	2	12.05	0.0166
2	2	12.1333	0.0165
2	2	12.2167	0.0163
2	2	12.3	0.0164
2	2	12.3833	0.0159
2	2	12.4667	0.0161
2	2	12.55	0.016
2	2	12.6333	0.0159
2	2	12.7167	0.0158
2	2	12.8	0.0159
2	2	12.8833	0.0156
2	2	12.9667	0.0155
2	2	13.05	0.0155
2	2	13.1333	0.0153
2	2	13.2167	0.0151
2	2	13.3	0.0152
2	2	13.3833	0.0149
2	2	13.4667	0.015
2	2	13.55	0.0152
2	2	13.6333	0.0146
2	2	13.7167	0.0144
2	2	13.8	0.0143
2	2	13.8833	0.0143
2	2	13.9667	0.014
2	2	14.05	0.014
2	2	14.1333	0.0141
2	2	14.2167	0.0138
2	2	14.3	0.014
2	2	14.3833	0.0138
2	2	14.4667	0.0136
2	2	14.55	0.0134
2	2	14.6333	0.0135
2	2	14.7167	0.0131
2	2	14.8	0.0131
2	2	14.8833	0.0132
2	2	14.9667	0.0133
2	2	15.05	0.0132
2	2	15.1333	0.0131
2	2	15.2167	0.013
2	2	15.3	0.0131
2	2	15.3833	0.0131
2	2	15.4667	0.0132
2	2	15.55	0.0131
2	2	15.6333	0.0131
2	2	15.7167	0.0131
2	2	15.8	0.0131
2	2	15.8833	0.013
2	2	15.9667	0.0131
2	2	16.05	0.0131
2	2	16.1333	0.0129
2	2	16.2167	0.013
2	2	16.3	0.0129
2	2	16.3833	0.0128
2	2	16.4667	0.0127
2	2	16.55	0.0128
2	2	16.6333	0.0126
2	2	16.7167	0.013
2	2	16.8	0.0126
2	2	16.8833	0.0128
2	2	16.9667	0.013
2	3	0.133333	0.0107
2	3	0.216667	0.0107
2	3	0.3	0.0107
2	3	0.383333	0.0107
2	3	0.466667	0.0106
2	3	0.55	0.0106
2	3	0.633333	0.0105
2	3	0.716667	0.0105
2	3	0.8	0.0107
2	3	0.883333	0.0106
2	3	0.966667	0.0105
2	3	1.05	0.0104
2	3	1.13333	0.0105
2	3	1.21667	0.0105
2	3	1.3	0.0104
2	3	1.38333	0.0105
2	3	1.46667	0.0104
2	3	1.55	0.0104
2	3	1.63333	0.0102
2	3	1.71667	0.0104
2	3	1.8	0.0105
2	3	1.88333	0.0103
2	3	1.96667	0.0103
2	3	2.05	0.0102
2	3	2.13333	0.0101
2	3	2.21667	0.0101
2	3	2.3	0.01
2	3	2.38333	0.0099
2	3	2.46667	0.0101
2	3	2.55	0.01
2	3	2.63333	0.0099
2	3	2.71667	0.0097
2	3	2.8	0.0097
2	3	2.88333	0.0098
2	3	2.96667	0.0097
2	3	3.05	0.0096
2	3	3.13333	0.0097
2	3	3.21667	0.0095
2	3	3.3	0.0096
2	3	3.38333	0.0096
2	3	3.46667	0.0095
2	3	3.55	0.0097
2	3	3.63333	0.0094
2	3	3.71667	0.0095
2	3	3.8	0.0095
2	3	3.88333	0.0095
2	3	3.96667	0.0096
2	3	4.05	0.0097
2	3	4.13333	0.0094
2	3	4.21667	0.0094
2	3	4.3	0.0095
2	3	4.38333	0.0095
2	3	4.46667	0.0095
2	3	4.55	0.0094
2	3	4.63333	0.0095
2	3	4.71667	0.0093
2	3	4.8	0.0093
2	3	4.88333	0.0095
2	3	4.96667	0.0094
2	3	5.05	0.0091
2	3	5.13333	0.0094
2	3	5.21667	0.0093
2	3	5.3	0.0095
2	3	5.38333	0.0094
2	3	5.46667	0.0093
2	3	5.55	0.0093
2	3	5.63333	0.0093
2	3	5.71667	0.0093
2	3	5.8	0.0093
2	3	5.88333	0.0093
2	3	5.96667	0.0095
2	3	6.05	0.0094
2	3	6.13333	0.0094
2	3	6.21667	0.0092
2	3	6.3	0.0093
2	3	6.38333	0.0093
2	3	6.46667	0.0094
2	3	6.55	0.0095
2	3	6.63333	0.0095
2	3	6.71667	0.0095
2	3	6.8	0.0095
2	3	6.88333	0.0094
2	3	6.96667	0.0095
2	3	7.05	0.0096
2	3	7.13333	0.0097
2	3	7.21667	0.0101
2	3	7.3	0.0107
2	3	7.38333	0.013
2	3	7.46667	0.0169
2	3	7.55	0.0215
2	3	7.63333	0.0248
2	3	7.71667	0.0267
2	3	7.8	0.0263
2	3	7.88333	0.0243
2	3	7.96667	0.0214
2	3	8.05	0.0182
2	3	8.13333	0.0172
2	3	8.21667	0.0171
2	3	8.3	0.0168
2	3	8.38333	0.0178
2	3	8.46667	0.0175
2	3	8.55	0.0172
2	3	8.63333	0.0165
2	3	8.71667	0.0164
2	3	8.8	0.0159
2	3	8.88333	0.016
2	3	8.96667	0.0164
2	3	9.05	0.0168
2	3	9.13333	0.0167
2	3	9.21667	0.0162
2	3	9.3	0.0153
2	3	9.38333	0.0162
2	3	9.46667	0.0161
2	3	9.55	0.0159
2	3	9.63333	0.0158
2	3	9.71667	0.0159
2	3	9.8	0.0156
2	3	9.88333	0.0156
2	3	9.96667	0.0154
2	3	10.05	0.0154
2	3	10.1333	0.0154
2	3	10.2167	0.0151
2	3	10.3	0.0152
2	3	10.3833	0.0149
2	3	10.4667	0.0154
2	3	10.55	0.0145
2	3	10.6333	0.0147
2	3	10.7167	0.0147
2	3	10.8	0.0144
2	3	10.8833	0.0142
2	3	10.9667	0.0145
2	3	11.05	0.0145
2	3	11.1333	0.0141
2	3	11.2167	0.0139
2	3	11.3	0.014
2	3	11.3833	0.014
2	3	11.4667	0.0136
2	3	11.55	0.0139
2	3	11.6333	0.0137
2	3	11.7167	0.0136
2	3	11.8	0.0141
2	3	11.8833	0.0139
2	3	11.9667	0.0137
2	3	12.05	0.0134
2	3	12.1333	0.0135
2	3	12.2167	0.0133
2	3	12.3	0.0134
2	3	12.3833	0.0132
2	3	12.4667	0.0131
2	3	12.55	0.0131
2	3	12.6333	0.0127
2	3	12.7167	0.0127
2	3	12.8	0.0126
2	3	12.8833	0.0128
2	3	12.9667	0.0129
2	3	13.05	0.0129
2	3	13.1333	0.0126
2	3	13.2167	0.0125
2	3	13.3	0.0123
2	3	13.3833	0.0124
2	3	13.4667	0.0126
2	3	13.55	0.0127
2	3	13.6333	0.0125
2	3	13.7167	0.012
2	3	13.8	0.012
2	3	13.8833	0.012
2	3	13.9667	0.012
2	3	14.05	0.0117
2	3	14.1333	0.0118
2	3	14.2167	0.0116
2	3	14.3	0.0118
2	3	14.3833	0.0116
2	3	14.4667	0.0112
2	3	14.55	0.0114
2	3	14.6333	0.0117
2	3	14.7167	0.011
2	3	14.8	0.0111
2	3	14.8833	0.0112
2	3	14.9667	0.0111
2	3	15.05	0.011
2	3	15.1333	0.011
2	3	15.2167	0.0111
2	3	15.3	0.0111
2	3	15.3833	0.0112
2	3	15.4667	0.011
2	3	15.55	0.0115
2	3	15.6333	0.0112
2	3	15.7167	0.0115
2	3	15.8	0.0111
2	3	15.8833	0.0109
2	3	15.9667	0.0112
2	3	16.05	0.0113
2	3	16.1333	0.0111
2	3	16.2167	0.0112
2	3	16.3	0.0112
2	3	16.3833	0.0111
2	3	16.4667	0.0107
2	3	16.55	0.0109
2	3	16.6333	0.0109
2	3	16.7167	0.0111
2	3	16.8	0.0108
2	3	16.8833	0.0107
2	3	16.9667	0.0109
